# Supplementary material for: Transcriptional profiling of lung macrophages identifies a predictive signature for inflammatory lung disease in preterm infants
Source: Commun Biol. 2020 May 22;3:259. doi: 10.1038/s42003-020-0985-2 (PMC7244484; doi:10.1038/s42003-020-0985-2)
Supplement: Supplementary file 4 — Supplemental Data 1 [file 42003_2020_985_MOESM4_ESM.xlsx]

## Sheet: Sheet1
	Sample #	Patient #	Treatment	Time (Weeks)	BPD severity	Birth Weight	Sex	Gestational Age at Birth
	1	1	CTRL	8	Mild	921	Male	24.7143
	2		LPS	8	Mild	921	Male	24.7143
	3	2	CTRL	1	N/A	590	Female	24.8571
	4		LPS	1	N/A	590	Female	24.8571
	5	3	CTRL	1	Severe	621	Male	23.5714
	6		LPS	1	Severe	621	Male	23.5714
	7		CTRL	3	Severe	621	Male	23.5714
	8		LPS	3	Severe	621	Male	23.5714
	9		CTRL	6	Severe	621	Male	23.5714
	10		LPS	6	Severe	621	Male	23.5714
	11		CTRL	8	Severe	621	Male	23.5714
	12		CTRL	8	Severe	621	Male	23.5714
	13	4	CTRL	1	Mild	791	Female	27.4286
	14		LPS	1	Mild	791	Female	27.4286
	15		CTRL	2	Mild	791	Female	27.4286
	16		LPS	2	Mild	791	Female	27.4286
	17	5	CTRL	1	N/A	641	Female	26.7143
	18		LPS	1	N/A	641	Female	26.7143
	19	6	CTRL	0	Moderate	1150	Male	26.7143
	20		LPS	0	Moderate	1150	Male	26.7143
	21	7	CTRL	1	None	581	Male	23
	22		LPS	1	None	581	Male	23
	23		CTRL	6	None	581	Male	23
	24		LPS	6	None	581	Male	23
	25	8	CTRL	1	Severe	709	Female	25.4286
	26		LPS	1	Severe	709	Female	25.4286
	27	9	CTRL	0	Severe	590	Male	23.1429
	28		LPS	0	Severe	590	Male	23.1429
	29		CTRL	1	Severe	590	Male	23.1429
	30		LPS	1	Severe	590	Male	23.1429
	31		CTRL	8	Severe	590	Male	23.1429
	32		LPS	8	Severe	590	Male	23.1429
	33	10	CTRL	0	Mild	955	Female	25.8571
	34		LPS	0	Mild	955	Female	25.8571
	35		CTRL	1	Mild	955	Female	25.8571
	36		LPS	1	Mild	955	Female	25.8571
	37	11	CTRL	0	Mild	726	Male	24.8571
	38		LPS	0	Mild	726	Male	24.8571
	39		CTRL	1	Mild	726	Male	24.8571
	40		LPS	1	Mild	726	Male	24.8571
	41		CTRL	3	Mild	726	Male	24.8571
	42		LPS	3	Mild	726	Male	24.8571
	43	12	CTRL	0	None	1420	Female	28.8571
	44		LPS	0	None	1420	Female	28.8571
	45	13	CTRL	7	Severe	709	Male	26.8571
	46		LPS	7	Severe	709	Male	26.8571
	47		CTRL	10	Severe	709	Male	26.8571
	48		LPS	10	Severe	709	Male	26.8571
	49		CTRL	22	Severe	709	Male	26.8571
	50		LPS	22	Severe	709	Male	26.8571
	51		CTRL	23	Severe	709	Male	26.8571
	52		LPS	23	Severe	709	Male	26.8571
	53	14	CTRL	0	None	989	Female	26
	54		LPS	0	None	989	Female	26
	55	15	CTRL	0	Severe	940	Male	27.8571
	56		LPS	0	Severe	940	Male	27.8571
	57	16	CTRL	2	Mild	700	Female	24.8571
	58		LPS	2	Mild	700	Female	24.8571
	59		CTRL	3	Mild	700	Female	24.8571
	60		LPS	3	Mild	700	Female	24.8571
	61	17	CTRL	0	Severe	980	Male	26.1429
	62		LPS	0	Severe	980	Male	26.1429
	63		CTRL	1	Severe	980	Male	26.1429
	64		LPS	1	Severe	980	Male	26.1429
	65		CTRL	2	Severe	980	Male	26.1429
	66		LPS	2	Severe	980	Male	26.1429
	67	18	CTRL	3	Severe	870	Female	26.5714
	68		LPS	3	Severe	870	Female	26.5714
	69	19	CTRL	0	Severe	970	Female	26.5714
	70		LPS	0	Severe	970	Female	26.5714
	71	20	CTRL	1	Severe	439	Male	26.7143
	72		LPS	1	Severe	439	Male	26.7143
	73	21	CTRL	0	Severe	695	Male	26
	74		LPS	0	Severe	695	Male	26
	75	22	CTRL	1	Severe	771	Female	28
	76		LPS	1	Severe	771	Female	28
	77	23	CTRL	0	Moderate	930	Male	26.5714
	78		LPS	0	Moderate	930	Male	26.5714
	79	24	CTRL	1	Severe	641	Female	24.1429
	80		LPS	1	Severe	641	Female	24.1429
	81		CTRL	2	Severe	641	Female	24.1429
	82		LPS	2	Severe	641	Female	24.1429
	83	25	CTRL	0	None	1525	Female	29.1429
	84		LPS	0	None	1525	Female	29.1429
	85	26	CTRL	0	None	1199	Female	28.7143
	86		LPS	0	None	1199	Female	28.7143
	87	27	CTRL	2	Moderate	450	Male	23.7143
	88		LPS	2	Moderate	450	Male	23.7143
	89		CTRL	4	Moderate	450	Male	23.7143
	90		LPS	4	Moderate	450	Male	23.7143
	91		CTRL	5	Moderate	450	Male	23.7143
	92		LPS	5	Moderate	450	Male	23.7143
	93	28	CTRL	0	None	1170	Male	29
	94		LPS	0	None	1170	Male	29
	95	29	CTRL	0	Severe	1150	Female	27
	96		LPS	0	Severe	1150	Female	27
	97		CTRL	2	Severe	1150	Female	27
	98		LPS	2	Severe	1150	Female	27
	99	30	CTRL	1	N/A	904	Female	26
	100		LPS	1	N/A	904	Female	26
	101		CTRL	2	N/A	904	Female	26
	102		LPS	2	N/A	904	Female	26
	103	31	CTRL	0	Severe	471	Male	23.1429
	104		LPS	0	Severe	471	Male	23.1429
	105		CTRL	1	Severe	471	Male	23.1429
	106		LPS	1	Severe	471	Male	23.1429
	107		CTRL	2	Severe	471	Male	23.1429
	108		LPS	2	Severe	471	Male	23.1429
	109		CTRL	3	Severe	471	Male	23.1429
	110		LPS	3	Severe	471	Male	23.1429
	111		CTRL	4	Severe	471	Male	23.1429
	112		LPS	4	Severe	471	Male	23.1429
	113		CTRL	5	Severe	471	Male	23.1429
	114		LPS	5	Severe	471	Male	23.1429
	115	32	CTRL	0	Severe	1265	Female	28
	116		LPS	0	Severe	1265	Female	28
	117		CTRL	1	Severe	1265	Female	28
	118		LPS	1	Severe	1265	Female	28
	119		CTRL	2	Severe	1265	Female	28
	120		LPS	2	Severe	1265	Female	28
	121	33	CTRL	0	Severe	649	Male	24.1429
	122		LPS	0	Severe	649	Male	24.1429
	123		CTRL	2	Severe	649	Male	24.1429
	124		LPS	2	Severe	649	Male	24.1429
	125	34	CTRL	2	N/A	505	Male	23
	126		LPS	2	N/A	505	Male	23
	127	35	CTRL	0	Severe	689	Male	24.7143
	128		LPS	0	Severe	689	Male	24.7143
	129		CTRL	1	Severe	689	Male	24.7143
	130		LPS	1	Severe	689	Male	24.7143
	131		CTRL	2	Severe	689	Male	24.7143
	132		LPS	2	Severe	689	Male	24.7143
	133		CTRL	3	Severe	689	Male	24.7143
	134		LPS	3	Severe	689	Male	24.7143
	135		CTRL	4	Severe	689	Male	24.7143
	136		LPS	4	Severe	689	Male	24.7143
	137		CTRL	5	Severe	689	Male	24.7143
	138		LPS	5	Severe	689	Male	24.7143
	139	36	CTRL	0	N/A	411	Female	23.1429
	140		LPS	0	N/A	411	Female	23.1429
	141		CTRL	1	N/A	411	Female	23.1429
	142		LPS	1	N/A	411	Female	23.1429
	143	37	CTRL	0	Severe	1270	Male	29
	144		LPS	0	Severe	1270	Male	29
	145	38	CTRL	0	None	1301	Male	29.1429
	146		LPS	0	None	1301	Male	29.1429
	147	39	CTRL	0	None	1151	Female	27.7143
	148		LPS	0	None	1151	Female	27.7143
	149	40	CTRL	5	Severe	610	Female	23.7143
	150		LPS	5	Severe	610	Female	23.7143
	151		CTRL	6	Severe	610	Female	23.7143
	152		LPS	6	Severe	610	Female	23.7143
	153		CTRL	7	Severe	610	Female	23.7143
	154		LPS	7	Severe	610	Female	23.7143
	155	41	CTRL	2	Severe	580	Female	23
	156		LPS	2	Severe	580	Female	23
	157		CTRL	4	Severe	580	Female	23
	158		LPS	4	Severe	580	Female	23
	159		CTRL	6	Severe	580	Female	23
	160		LPS	6	Severe	580	Female	23
	161	42	CTRL	0	Severe	460	Female	24.4286
	162		LPS	0	Severe	460	Female	24.4286
	163		CTRL	1	Severe	460	Female	24.4286
	164		LPS	1	Severe	460	Female	24.4286
	165	43	CTRL	0	Severe	630	Female	24.1429
	166		LPS	0	Severe	630	Female	24.1429
	167	44	CTRL	0	Severe	710	Male	25
	168		LPS	0	Severe	710	Male	25
	169		CTRL	1	Severe	710	Male	25
	170		LPS	1	Severe	710	Male	25
	171		CTRL	2	Severe	710	Male	25
	172		LPS	2	Severe	710	Male	25
	173		CTRL	6	Severe	710	Male	25
	174		LPS	6	Severe	710	Male	25
	175		CTRL	8	Severe	710	Male	25
	176		LPS	8	Severe	710	Male	25
	177	46	CTRL	0	None	950	Female	27
	178		LPS	0	None	950	Female	27
	179	47	CTRL	0	Moderate	990	Female	27
	180		LPS	0	Moderate	990	Female	27
	181	48	CTRL	0	Severe	780	Male	26.7143
	182		LPS	0	Severe	780	Male	26.7143
	183		CTRL	1	Severe	780	Male	26.7143
	184		LPS	1	Severe	780	Male	26.7143
	185	49	CTRL	0	Mild	785	Male	26.7143
	186		LPS	0	Mild	785	Male	26.7143
	187		CTRL	1	Mild	785	Male	26.7143
	188		LPS	1	Mild	785	Male	26.7143
	189		CTRL	2	Mild	785	Male	26.7143
	190		LPS	2	Mild	785	Male	26.7143
	191		CTRL	3	Mild	785	Male	26.7143
	192		LPS	3	Mild	785	Male	26.7143
	193	50	CTRL	1	Mild	730	Female	24.5714
	194		LPS	1	Mild	730	Female	24.5714
	195		CTRL	2	Mild	730	Female	24.5714
	196		LPS	2	Mild	730	Female	24.5714
	197	51	CTRL	0	Mild	885	Male	27.8571
	198		LPS	0	Mild	885	Male	27.8571
	199	52	CTRL	0	Severe	544	Male	24
	200		LPS	0	Severe	544	Male	24
	201	53	CTRL	0	Severe	689	Male	26.7143
	202		LPS	0	Severe	689	Male	26.7143
	203	54	CTRL	0	Mild	510	Female	23
	204		LPS	0	Mild	510	Female	23
	205	55	CTRL	0	Severe	840	Male	25.8571
	206		LPS	0	Severe	840	Male	25.8571
	207	56	CTRL	0	Severe	950	Female	26.8571
	208		LPS	0	Severe	950	Female	26.8571
	209	57	CTRL	0	Severe	649	Male	24.2857
	210		LPS	0	Severe	649	Male	24.2857
	211	58	CTRL	0	Severe	680	Female	24
	212		LPS	0	Severe	680	Female	24
	213	59	CTRL	0	Moderate	730	Male	24.7143
	214		LPS	0	Moderate	730	Male	24.7143
	215	60	CTRL	0	Severe	690	Male	24
	216		LPS	0	Severe	690	Male	24
	217	61	CTRL	0	Severe	700	Female	26
	218		LPS	0	Severe	700	Female	26
	219	62	CTRL	0	Severe	850	Male	25
	220		LPS	0	Severe	850	Male	25
	221		CTRL	1	Severe	850	Male	25
	222		LPS	1	Severe	850	Male	25
	223	63	CTRL	0	Severe	885	Male	25
	224		LPS	0	Severe	885	Male	25
