# Supplementary material for: Transcriptional profiling of lung macrophages identifies a predictive signature for inflammatory lung disease in preterm infants
Source: Commun Biol. 2020 May 22;3:259. doi: 10.1038/s42003-020-0985-2 (PMC7244484; doi:10.1038/s42003-020-0985-2)
Supplement: Supplementary file 5 — Supplemental Data 2 [file 42003_2020_985_MOESM5_ESM.xlsx]

## Sheet: Gene lists for Figure 1
		Differential gene expression between patients with BPD or no BPD			Differential gene expression between patients with none/mild BPD or severe BPD
		Day 1 samples			Day 7 samples
		FDR 0.2			FDR 0.2
		Lower in BPD	Higher in BPD		Lower in severe BPD	Higher in severe BPD
		66 genes	660 genes		1023 genes	432 genes
		PPP2R1A	ZCCHC12		HIST1H4C	ERV3-1
		SNORA23	AGL		ZFP64	STK10
		C21orf62-AS1	RNF10		AGL	CPD
		NBPF9	PSPC1		HIST1H4E	SUMO4
		GIT1	ANP32E		HRSP12	IGKC
		EEF1A1	PMM1		ALDH7A1	PPP4C
		LOC284950	FKBP8		PCSK5	LINC01141
		VCAN	PCYT2		P4HA2	LOC102723854
		LRRC37A6P	SDF2		MFAP5	IRAK3
		PRKCA-AS1	OARD1		IFFO2	MTVR2
		POLR2L	COMMD5		LIFR	PPP2R2A
		MALAT1	RNF114		SEC23IP	JHDM1D-AS1
		HMGA1P1	RP5-1018A4.3		FKBP9	STK4
		MICB	METTL12		NDUFAB1	CSF3R
		SRGAP2B	METTL13		C10orf111	DLGAP1-AS1
		KRTAP19-2	LOC102606465		C17orf75	GK
		ECD	DIMT1		TM4SF19-TCTEX1D2	ZNF674
		RN7SK	OSGEP		GPR180	ORM1
		RNY1	ANKRD18CP		SPR	LST1
		MIR1296	ZNF687		DYNLL2	OR52K2
		CGA	TAS2R13		FAM114A1	CXorf65
		GOLGA2	MIR4464		NOB1	PTGER4P2-CDK2AP2P2
		CRY2	CNDP2		ZNF585B	LMLN
		MIR641	L2HGDH		MRPL50	PTEN
		TCEB2	HNRNPDL		LOC101929470	PRR16
		SNORA80E	LINC01085		C3orf14	CYP4F24P
		ANXA2P2	DDX43		NT5DC1	RASGRP4
		MICA	HSFY2		ABCD4	SAMSN1
		MLK7-AS1	POP5		LARP1	CHIC2
		CD300E	OR5A2		WDR5	TANK
		RNY3	ACTA2		LEPROTL1	LILRB1
		LINC00297	CD1C		WDR3	CCDC57
		ATAT1	SNORD35B		MTFMT	TPD52L2
		MAD2L1BP	AK5		CAMK2D	CERS4
		RNASE3	UROD		SCCPDH	PPP1R10
		NPIPA5	EDNRA		MINK1	VEGFA
		TSSK3	DGAT1		NCLN	DSE
		ZSWIM3	CETN3		IQCK	TACR3
		RAB5B	NR2C2AP		CYP4X1	CSGALNACT1
		CBR3-AS1	GTF2B		COX6A1	BCL2A1
		SNORA11	H3F3C		NLK	APELA
		FAM129B	MAP1LC3A		C19orf53	SLC22A1
		MIR3925	ARIH2OS		AKAP1	KIR2DL4
		MIR4466	LINC00685		AKAP2	NAB1
		NBPF12	NR1H2		ZNF670	EPDR1
		NBPF11	ALPK1		WHSC1	TMEM88
		SNORD62A	DCN		EIF2D	NBPF9
		SCARNA7	FUNDC1		PARP12	LETM2
		RPL29	LOC105374845		ERI3	TNFRSF10C
		SCARNA2	TP53I3		MFSD14B	ZNF830
		LOC101927211	AKTIP		FKBP7	ANKRD33
		ARID3A	TOMM5		CEP70	OSER1-AS1
		LOC100652902	INSIG2		C5orf34	NEDD9
		RNU4ATAC	TIFA		CSRP1	PELI2
		DSCR8	IGKV2D-40		ACLY	LOC100507144
		LOC101927817	BRF2		NTHL1	ACAT2
		LOC400800	HCK		CEP78	SLCO4A1
		LOC101929268	SLC39A3		STARD7	ADGRB1
		SNORD13	OR12D2		FKBP9P1	KIF21B
		TTC31	SFT2D1		IL7R	CXADRP2
		RNU6-45P	MAGOHB		ELAVL1	LOC727820
		CXXC5	PSMD13		ATP2A2	NAPA
		CTBP1	WDR35		LOC150776	MECP2
		SNORD62B	FRAT1		ITGA3	LTB
		UBAC2-IT1	SLC35B2		ITGA6	LDLR
		CTD-3135A9.3	IER2		MGST3	IFITM4P
			FLOT1		SFXN4	SLC27A2
			FLOT2		SFXN3	LINC01359
			TXLNGY		GOLGA7B	VAV1
			PIGBOS1		UROD	SPHK1
			FAM134B		GPR137B	KLRD1
			EIF4A3		IQSEC2	TOM1
			EMC4		CYP2U1	PGLYRP1
			TMEM88		WDR41	SH2D3C
			SMAD4		DNAAF2	LZTS1-AS1
			NDUFAF5		WDR43	SLC37A3
			TNFRSF10B		RWDD2A	CLDN10-AS1
			TAF10		HCG23	RDH5
			LINC00852		SLC9A6	HSPC102
			DYRK4		SPINT1	GJB7
			DCTN3		PAICS	MAB21L3
			LOC101928896		TMEM263	TMEM222
			ANKRD39		FBXL17	LOC100034248
			CLCA4		MRI1	N4BP1
			HINT3		SVIL-AS1	CD48
			RPS4Y2		GRM1	LCP2
			TLL1		NR1H3	H3F3AP4
			RPS4Y1		PUS7L	LOC105378663
			LINC01108		ALPK3	KDM7A
			ARF4		FUNDC1	ZNF394
			RBM12		HEATR5A	MLLT6
			ACAT2		HEATR5B	CFP
			RBM17		UCK2	IL1RL2
			MARC2		B3GLCT	LINC00954
			CHKB-CPT1B		TMEM97	PTK2B
			MINOS1		SLC39A9	AFAP1-AS1
			TPRA1		RAP1GDS1	RASAL3
			MIR155HG		ADAP2	SLC25A13
			NAT9		PARVB	RARA
			AUH		BMS1P5	CD177
			DLGAP5		BMS1P4	ZNF267
			LTB		TACR1	DYRK1A
			MVD		SMYD4	ATG7
			MCAT		PAFAH2	IFITM3
			LOC105373849		DNAJC9	IFITM2
			CMBL		DSTN	IFITM1
			LOC101927815		ZDHHC9	IFITM5
			TTTY7		DNAJC6	GHRLOS
			SUCLA2		MTHFD1L	CD177P1
			ALB		DZANK1	FCHSD1
			GEMIN7		MLANA	SIGLEC14
			CCDC110		CDC40	EDEM1
			RFT1		PRDM4	STK17B
			TUBGCP2		SLC22A5	HPSE
			MYL6B		HSF2BP	SLC2A3
			CTHRC1		TTC37	C10orf128
			PRKD2		SLC35B4	GNG2
			LOC105369213		SORT1	TM4SF19
			TTTY15		GFPT1	SDAD1P1
			MORC1		EMC1	CD300E
			RBM3		EPDR1	TBC1D3B
			TMEM258		ACP5	TBC1D3C
			PSMD4		GANAB	LOC101927851
			BAX		C12orf29	TRIB1
			WDR83		ACP2	U2AF1
			C1orf61		THRB	MGAM
			TWIST1		CROT	INSL3
			TWIST2		ZNF22	CEACAM1
			IMPDH2		NAPEPLD	STK26
			ACAA1		POLE	CEACAM3
			CDCA7		MKRN2	TRAF3IP3
			SPCS2P4		IER3IP1	C10orf55
			LINC00278		SLC25A43	DLGAP1-AS2
			FCGRT		CEBPG	OR2AG1
			PSMC5		LHFPL2	ZNF182
			ERMARD		CDC7	VNN3
			TIMM17B		COLEC12	NCF1C
			TMEM51-AS1		TPD52L1	NCF1B
			MREG		DLX6-AS1	LOC101929819
			ZNF300		MORC4	RP11-101P17.6
			CHCHD2P8		NR2F1	FBRS
			SEC61G		NT5C3B	CREM
			ST6GALNAC2		SCD	MEF2D
			RAB24		FICD	LINC01347
			SPPL3		ADIRF-AS1	HS3ST3B1
			YRDC		DDB2	HDAC5
			NUP37		LNP1	LINC00999
			MAGEF1		MVP	OR1D5
			SCN1B		HACD1	CD300LB
			SCN1A		HERC2P2	REPS2
			MIA-RAB4B		WBSCR16	MCTP1
			ZNF394		RIOK2	MIR591
			STXBP5L		TCTN3	MCTP2
			CFP		HACD3	FAM157B
			TRMT112		CPOX	SH3D21
			SNORA21		NREP	CYB5D1
			RDH5		BPHL	USF3
			MPC2		LMBRD2	FAM21C
			LOC105378405		MBNL2	FAM21A
			SYTL2		TMEM62	RNU6-83P
			GNPDA2		TMEM63A	MRVI1-AS1
			MARC5		TTTY3	PHACTR1
			REXO2		TBCK	RALGDS
			EBLN1		SLC17A9	MORC2-AS1
			TMEM185A		AK3	TET2
			SLC25A14		PRRC1	RUNX1-IT1
			EIF3I		AK1	APOBEC3A_B
			LOC100272217		C1GALT1C1	PCIF1
			LOC101929109		MOSPD1	ANKRD20A9P
			DDX39A		LMO7	FAM65B
			DHRS7		ME2	SLC22A14
			EIF3B		FITM2	STX4
			TMEM55B		CLPTM1	MYCBP2-AS1
			DHRS1		PPP5C	SLAMF7
			NAALAD2		MMD	NFYC
			FGG		TRPV2	RCSD1
			LIPJ		NBEAL1	LINC01366
			LOC102724612		CARKD	ARAP1
			HLA-DRB4		CCBL2	RDH16
			RPL23AP7		COX5B	PCBP1-AS1
			SMARCAL1		IPO13	LOC105378052
			SHOX2		TMEM254	RNU6-78P
			LEAP2		CPEB3	MTHFS
			YIF1A		CAT	HCLS1
			KHNYN		EI24	MAP3K7CL
			FAM45A		PRMT9	TECPR2
			MIR425		AP1S1	CARD17
			FAM45B		ZNF542P	CASC3
			MRPL46		MPI	LOC101928694
			LINC01481		COBLL1	PADI4
			LEPROTL1		CDK18	LOC105377276
			TRAPPC3		PPFIA2	SLA
			CD2BP2		SLC37A4	BCL6
			ALG9		FAM86C2P	CLEC4E
			FUS		TMEM41A	CLEC4D
			CRELD2		CDK10	LINC01061
			USP3-AS1		TSPAN31	EWSR1
			LBHD1		APCS	POU2F2
			ALG6		RAP2A	TGIF1
			NUBPL		NOD1	CD38
			KATNA1		PCED1A	SLC6A6
			CPT1B		STEAP1B	AGER
			SMARCE1		GTPBP10	CWC25
			RNU6-58P		TTLL7	FAM66C
			LOC286161		ITGB5	LUCAT1
			MED9		ATP6V0A2	POC1B
			RUVBL1		ITGB6	SLCO4C1
			CCDC122		CD47	PLA2G5
			RUVBL2		CD46	FCAR
			INSL4		PDIK1L	FLOT1
			DDX50		FXN	LRRC4
			SNRPEP2		TIMP4	FPR1
			CAMTA2		MRS2	CLCN6
			LRRTM2		DCSTAMP	KIAA1551
			C10orf54		WDR45B	TNIP1
			CNPPD1		PML	LOC100131257
			NUDT9		P2RY1	CCRL2
			NCBP2-AS2		BACE1	SETD5
			BVES		NIPAL2	INPP5A
			NUDT5		NIPAL3	MIR626
			NUDT6		KHSRP	ST20
			ZNF22		ARSB	PRAMEF10
			SARM1		IFT172	TREML3P
			GALNT2		CYB5A	RUNX1
			JTB		ARSK	DKFZP434L187
			GLYCTK		ACBD3	CSF2RB
			MAOA		ATP13A1	GAB2
			TMEM216		ATRN	DOCK4
			RSL24D1		ACTR1A	SLC22A13
			TMEM218		AMZ2	CRTC2
			RALB		HLA-DMB	ARHGAP9
			NUDCD2		ZNF548	IFNGR2
			TMC6		ZDHHC21	FLJ33534
			MOAP1		TCAIM	LINC00937
			ZNF330		PCK2	LINC00936
			CIRBP		RPN1	PPM1N
			C17orf105		RPN2	PPP4R1L
			CDKN2B-AS1		MPC1	FOS
			RFC2		GNPDA2	SLC9A8
			MIR613		TTC21B-AS1	PNPLA1
			C7orf13		PPP2R3A	CARD8
			NLRP3		TSPAN15	TMEM71
			OXSM		USP2	FNDC3B
			LOC391322		MAN1B1	LOC101929897
			FBXO22		SFMBT1	FCN1
			FBXO21		HPS6	STK40
			LOC101928314		ZXDB	SULT1C4
			ABRACL		HPS3	LOC730378
			C4B_2		ARL2BP	LINC01093
			HNRNPAB		CLSTN1	GBP5
			KLHL13		GNL3	CASP1P2
			CLIC1		PLEKHA8	LOC643733
			HNRNPA3		IFNLR1	SPACA6
			HNRNPA0		HIC1	TNFRSF1B
			TPMT		HYOU1	TAGAP
			LOC100287944		ADAMTS9	UBE2B
			GMPPB		DHRS3	HMGN2P46
			SUMO1P3		EIF3F	MIR3690
			LAMP3		MIPEP	RP11-666A1.5
			TSPO		CTSV	CTB-178M22.2
			SYCP3		P3H1	NADK
			AGPAT4-IT1		HDAC8	SEC14L1
			LRRC39		ARMC10	NAMPT
			KLRC4-KLRK1		URB2	C15orf39
			SLC22A16		SETD6	IL1A
			LOC283140		GPR89B	CLEC18B
			SLC22A14		MRPL37	STAT6
			STX4		EXT2	GDI1
			KEAP1		NR2F2-AS1	ZEB1
			HOXA4		ATG5	CHRNB2
			HNRNPA1P33		SMARCAL1	ICAM3
			RNF141		SEC24D	GPR84
			LOC392232		TEX261	TAS2R38
			PRG2		ATIC	IGKV2D-24
			NAGPA		EDEM2	UBR5-AS1
			UQCR11		APOL6	GPR65
			PRDX5		CENPV	MAST4
			CRNDE		SIPA1L3	PRDM8
			RAB40AL		CEBPZOS	MAEA
			TOMM22P5		OSBPL10	RPRD1A
			FN3KRP		VAT1	GSTM1
			OR5P2		KIAA0930	IL16
			STX18		SCARB2	TREML2
			SERTAD1		APP	C9orf139
			GABARAPL2		SYS1-DBNDD2	PPIF
			ATG16L2		FABP4	RILPL2
			NDUFS2		EXD2	CYFIP2
			ADCK1		MRPL42	LIMK2
			DVL2		HSD3B7	LINC00877
			MTX2		PLEKHA1	SPATA25
			ABCB5		MRPL45	TMEM154
			ANP32A-IT1		DIXDC1	LOC101060360
			PBX2P1		TMEM44	ASAP1-IT1
			KLRC1		WFS1	UVRAG
			LIAS		YIPF5	ATG3
			SSNA1		STRADB	PDPK1
			MFSD1		MAGT1	HNRNPA2B1
			NINJ1		FAM122A	LPCAT1
			LSM6		ERAP1	ZCCHC6
			C14orf39		SNX7	OR7E2P
			FUNDC2		SACS	ANXA3
			PRKCG		SNX5	KRT73-AS1
			LOC81691		ALG3	KMT2E
			COQ5		TREM2	GTPBP1
			CASC6		ITGB3	PCNX
			METTL21A		SERINC2	CD99P1
			LMAN2		TGM2	LINC00659
			SERF2		STAC	LOC254028
			PBX2		LAMB2	SQSTM1
			VAMP1		ARHGEF10L	CASP5
			CYP7B1		HEATR3	ITGAD
			MATK		COPZ1	HBP1
			DPH5		RUVBL1	REC8
			NSUN5		ADAMTSL4	TMEM92-AS1
			UNC13D		DUT	NAB2
			WDR74		HFE	ALPL
			CDADC1		PLA2G12A	OAF
			AOAH-IT1		DDX51	LOC101928336
			ALKBH3		ZBTB8A	ERBB2IP
			CKM		CSRNP2	LAT2
			MIR142		CLDN23	HEXA-AS1
			MIRLET7D		TBC1D8B	RGL4
			B3GAT2		CLDN1	ATG2A
			POLR3K		TRAF3IP1	LRFN1
			STK19		GATB	UPB1
			PPP1R3F		GATC	LINC00623
			LOC401281		ITPK1	RNF19B
			PPP1R3A		INCENP	DENND3
			GADD45A		ZNF181	SUSD3
			SLCO4C1		MMS22L	EDN1
			CLN3		ZNF25	LYN
			GLRX5		IBTK	SAFB
			TAGLN2		DLAT	HTR7
			ZNRD1-AS1		CYTL1	ATP2B1
			MRGBP		SMYD2	SERPINB2
			FAM210B		C1orf54	UBR4
			LOC101927359		TMEM14C	ADAM6
			HMGCL		SEC23B	LOC101928201
			TRIM27		CYP2R1	MGAM2
			LRRC3		AGBL4-IT1	MEFV
			TNIP2		EPAS1	LINC01002
			HAND2-AS1		PRKCQ-AS1	LINC01000
			TMEM101		HACD2	LINC01001
			GPATCH3		MTHFD1	LINC01004
			LRRC73		DNAH5	VIM-AS1
			NME7		LGALS3BP	KMT2E-AS1
			CXCL5		ZBTB14	KATNBL1
			NME1		TUBB	ANKRD55
			CXCL6		PIGS	RASSF5
			INPP5K		DEPDC1	NFKBIZ
			RNF181		HERC2	CRAT8
			PQBP1		ALKBH8	SLC25A37
			ZNF276		ALKBH7	LOC644919
			BST2		TMEM219	IL1R1
			SNHG8		VPS50	MIR223
			MIRLET7F2		EEF1E1	CHD3
			MRPL27		SNX24	LRRK2
			MRPL22		MDN1	PLAC8
			C4orf22		DUSP14	PCBP3
			DALRD3		TMEM135	LOC729737
			C4orf27		EHMT2	LOC729739
			METTL5		RPLP1	ADGRG3
			ZSCAN9		UBL4A	BET1L
			SLC25A16		PIGT	UBXN1
			AP4B1		LINC00998	LOC101928845
			SLC25A15		SMPD4	FAM21EP
			SDHAF3		RNPEP	LOC100505815
			SRSF1		PRKAR2B	RHOH
			SRSF3		ATR	ANKRD22
			PPM1H		PPA2	DENND5A
			LOC100130705		PPA1	HEXIM2
			PNPLA1		EPCAM	LRMP
			FLJ42351		C12orf49	LINC00921
			SIRT7		FAM35A	LINC01506
			SYT14		INF2	LINC01136
			AATF		FECH	ARG1
			UNC50		RNF113A	MIR517B
			NARF		MYH3	NBPF15
			ZFAS1		INTS10	RSPH10B2
			B4GALT4		SKP2	AGO2
			PGK1		SLX4	NCF2
			P4HA1		FASTKD1	NCF1
			FCN1		PSEN2	TOMM40L
			DNTTIP1		DNAJC28	CFLAR-AS1
			TRMT12		CERCAM	SVOP
			ZNF581		LOC442497	HNRNPH3
			MRPL2		TMEM150A	HNRNPH2
			DTNBP1		FBXO21	SORL1
			SDHAP3		CHPT1	LINC00211
			LINC00599		YTHDF1	PBX2
			APTX		TBX18	TBC1D2
			LINC00616		CST3	TBC1D3
			IMPG2		DPAGT1	TBC1D7
			RWDD3		TTC23	NBN
			SLC3A2		ETFA	KDM6B
			ST8SIA6		ATP6V0C	PLEKHG2
			MRPS23		KDELC2	LOC101927653
			HIST2H3D		SEPW1	FAM49B
			MYDGF		CASP7	CCDC69
			FGGY		UGDH	ADA
			C11orf68		SEPHS1	RGS16
			ASPRV1		AIM1	MTF1
			LAMTOR4		MRPS18B	RGS18
			LAMTOR1		CARM1	SREBF2
			MIR521-2		NUDT12	LINC00265
			SMIM14		AGAP1	RNU7-72P
			MYO1D		ENO2	LOC284454
			RPS15A		TMEM144	LINC01049
			CCR7		KDELR1	TUG1
			PSTPIP1		NUDT17	LOC100129936
			BCAS2		TAPT1	P2RX1
			RPS9		FRMD6-AS1	ADAM19
			SNX17		SAMHD1	BCL2L11
			RRNAD1		CARF	LINC-PINT
			CHRNB1		CMC4	LOC101928622
			CD82		ARSA	SH3KBP1
			ICAM4		EXOC4	SRA1
			CYB561A3		KIF1C	PIM2
			DUS3L		GRIK1	IL18R1
			HIST2H2AA3		SLCO2B1	LINC00963
			GALT		SUN1	OR10J3
			C17orf96		ALDH2	EVI2A
			KIAA1324		OIP5-AS1	C8orf86
			MYEF2		TRAM2	SELL
			CD69		ZFP30	SEC22B
			RPS29		CDK5	SLC7A11
			CATIP-AS1		LOC728613	LOC729603
			UCHL5		KLHL42	BRAF
			NDP		LPAR5	GGT5
			OCLM		POLA1	ST3GAL4-AS1
			EBNA1BP2		CAAP1	HAR1A
			MEMO1		ZFP90	LOC729218
			NT5DC1		TP73-AS1
			KCNJ2		USP1
			ZNRD1		PNPT1
			WBP2		PRDX4
			SHCBP1		PRDX3
			URM1		MSH5
			HN1		MSH6
			STX10		CCDC175
			AGPAT4		AP1M1
			JAGN1		TSKU
			GPAA1		TSTD1
			PPIH		PRKY
			C14orf2		PRKX
			ZMIZ2		CD248
			PPIC		CNIH1
			C9orf78		CCDC169
			STOML2		LINC01360
			ATG101		ZNF2
			OR4A16		INPPL1
			MIR1245B		YWHAQ
			USP9Y		CEP55
			HIST2H2BF		ICA1
			CRIPAK		FRK
			LOC105371814		RPE
			TXNL4B		MTX2
			PIN4		ABCB5
			RCHY1		COQ9
			PTPN20		YWHAG
			TIMM17A		SUMF2
			LINC01473		SGPP1
			RPL22		INTS7
			PSMG3-AS1		KLKB1
			FAH		ALKBH5
			PDRG1		RCL1
			HNRNPA2B1		ZBTB9
			SLC16A13		LSM7
			BLOC1S1		ATP10D
			DSTNP4		OSTC
			APMAP		MFSD7
			PIGC		TMEM243
			NUDT22		INTU
			ZNHIT6		KCNQ5-IT1
			PKN1		OLA1
			COQ10A		LMAN1
			SNORA50C		HIST1H3D
			GTPBP6		GLRX
			PIGW		LOC389332
			PIGX		UCP2
			UTY		CTNS
			DIS3L2		MTFR1L
			SNHG21		PHYH
			LOC100126784		SCFD2
			FAM43A		DCBLD2
			SNORD119		DCBLD1
			LOC101060698		ARL2-SNX15
			CXorf40B		VAMP4
			KCNQ5-IT1		DPH6
			TMEM167B		GCN1
			DEDD2		LCA5
			COQ3		MEIS1-AS2
			COQ2		TUBG1
			BCL2L1		GSTP1
			DHDDS		SSR3
			TMOD1		SLMO2-ATP5E
			BOK-AS1		GPI
			LAT2		AGAP5
			HIGD1A		KCNE2
			PARL		FKBP14
			MCF2L2		TOMM40
			HEXA-AS1		RAB4A
			LOC399900		NDUFB6
			HNRNPA3P5		UNG
			CHMP2A		NDUFB2
			HNRNPA3P3		CD36
			ZFAND1		OR8G1
			LYRM4		TXNDC9
			SPINT2		DHX58
			NHLRC1		PPIL3
			BCS1L		KIAA1919
			SEMA7A		ATL1
			ANAPC16		SLC30A7
			EIF1AY		PAM
			MICAL2		TMED10
			MAGOH		CERS6
			DDIT4		NCEH1
			DDX3Y		GPAM
			MRPS9		ZNF382
			RAB27A		FMNL2
			SPAG7		TRUB1
			TDRD1		ZNF564
			TSPAN2		MAP3K6
			LOC100289361		FAM46A
			C7orf49		NDC1
			OR51A4		TMEM5
			FDPS		ZNF570
			SOCS1		TGDS
			SOCS3		CLN5
			DPY19L2P2		LOC101928215
			ARPC1A		ZYG11B
			NIPSNAP3A		ATP6V0D2
			MIR450A2		FAM25A
			GRB2		NUP210
			BRMS1		C15orf38-AP3S2
			L3MBTL4		GUSB
			KDM5D		ATPAF1
			NDUFAF1		ZNF202
			EEF1D		AQP3
			SPC25		CTSO
			VPS72		CDH20
			BATF		NARS2
			NIT1		EXTL2
			PP7080		LRRC1
			CLEC12B		SPRED1
			ANXA2R		PPP1R37
			ST14		TMEM109
			LONP1		MFHAS1
			FEN1		PPIB
			SPRYD7		ACOT7
			KLHDC2		ACOT4
			KBTBD7		EHHADH
			TERF1P5		SETD7
			PLEKHJ1		ACOT1
			PLAC8		DNAJA3
			CMAS		RBBP9
			LSM4		RBM43
			KCNJ1		DZIP3
			UBXN8		PLD3
			HTRA2		DHRS4-AS1
			CTNNBL1		RPL39L
			TMEM9B		ADCY9
			ATG9A		KPNA2
			ZNF284		AMFR
			CDC7		PRPF19
			MIR124-3		COPB2
			MRPL14		MSANTD3
			CENPBD1P1		C12orf45
			MRPL16		STX2
			MIR3924		C2CD2L
			SNORD101		FAM98B
			RHOH		DNAJC25
			CYB5D2		LOC257396
			CAPG		MED24
			RFXAP		KAT2A
			ASMTL		HABP4
			CD300A		CRTC3
			PEX7		UHRF1BP1
			KLHL42		MESDC2
			IPO8		SEC16B
			SNCA		NSMCE4A
			ANKEF1		44076
			BATF3		LOC100506730
			WNT5A		IARS2
			MALSU1		THEM4
			TMEM19		CDC16
			ABCC4		TWSG1
			TEN1-CDK3		USP45
			CARS2		DCTD
			HNRNPH3		LINC01121
			GAD2		PPARGC1B
			TMED1		MMAB
			SMIM8		MSTO2P
			TMED9		TRPV4
			SCPEP1		CHEK1
			TRMT1		GID4
			TM9SF1		NHLRC3
			NFKB2		FAM98A
			AGTRAP		PRKAB2
			RAP2C		CDK6
			PFDN2		SIKE1
			METRNL		PARP1
			ARL6IP4		MAN2A1
			CCNB1		HERC3
			CLPTM1L		UBA5
			LOC647859		MRPL3
			ADM		RPUSD2
			KIAA2013		ELAC2
			PROX1		ZNF589
			BCAP31		FRMD6
			COMMD3-BMI1		GPR89A
			VPS26B		MRPL9
			RSL24D1P11		LOC100506127
			HAR1A		AMIGO2
			FCMR		TP53
			C4orf3		FAM162A
			METTL6		GSTT1
			STAT5A		ACAD8
			MYL6P1		MRPS27
			DGUOK		CD276
			PSMB6		SDCCAG3P1
			TOR4A		SHQ1
			CXADR		HIF1AN
			SPG7		PPP2R5D
			ZNF319		HLTF
			TEX30		PLA2G15
			HAX1		SMIM13
			SNORD50A		SH3YL1
			KCNMA1-AS1		LCLAT1
			MSC		MKNK1
			PLOD2		MYO1C
			SLC25A39		ARHGEF3
			TRAT1		LAMC2
			TATDN1		RPS5
			C9orf147		FBXO4
			RPIA		FBXO7
			IL10RB-AS1		VDAC2
			GMPR2		ADPRH
			MPPE1		KIAA0100
			LDHB		ADI1
			DPY19L2		APH1A
			VCPKMT		DRAM2
			OTOGL		ALG1
			NSUN5P1		JMJD4
			ACAP1		SNX10
			GGT1		CD81
			TVP23C		ZHX3
			TVP23B		PYGB
			NPM1		TMEM206
			NAGK		PTPN4
			BICD1		MSH2
			SNRPE		UGGT1
			HSPA13		EPB41L1
			RPL30		NDUFA4
			TMEM39A		EPB41L2
			DXO		ACACA
			STYXL1		APOA1BP
			GORAB		TCAF1
			IFITM10		SRM
			DUS4L		SORD
					CDH1
					PLXND1
					FAIM
					SPECC1
					TYW3
					FRMD4A
					KCNJ1
					LRP1
					BMS1
					NUP54
					ERCC5
					CDS1
					CDS2
					EIF2AK4
					HNRNPUL2-BSCL2
					STX17
					VWA5A
					SLC35D2
					FGD6
					GPSM2
					SIGMAR1
					SARS2
					RECK
					COLGALT1
					VARS
					SNTB1
					GPRIN3
					LIMK1
					AIMP2
					TIMM9
					APOC1
					PINX1
					KIAA1524
					RBMS1
					MAP7
					MDH1
					ANKRD16
					SCAP
					PEX13
					CAMLG
					ANGEL2
					ANGEL1
					PAN2
					PTPN21
					RPL29
					GCNT3
					GCNT2
					CBR1
					TMEM33
					NT5C1B
					COPG1
					TPRG1
					IMMP1L
					P4HB
					FBXO31
					CPT1A
					PIGA
					CRAMP1
					MTR
					PIEZO1
					SUV39H2
					MNS1
					SUCLG2
					MCM4
					MCM3
					FLJ21408
					PIGY
					INO80E
					GTPBP8
					DIS3L2
					SNAPC3
					BPNT1
					CHST11
					AMACR
					DMRTA2
					OSGEPL1
					CLCF1
					PON2
					PDK1
					NDUFS1
					GSTCD
					RDH10
					TOM1L1
					LNPEP
					LOC728730
					AHCY
					SEC61A1
					ABCC3
					DNAH14
					BAG2
					FAM198B
					MAN2B2
					VKORC1L1
					AGBL5
					PKHD1L1
					DOLPP1
					AKT1
					MRPL40
					PI4K2B
					MIR1197
					NUP43
					BORA
					MSR1
					MIR4458
					SLC39A10
					TRMT13
					PPT1
					ERMP1
					SIAE
					ADH5
					CAPN1
					PITRM1
					GOT2
					MTX3
					ZNF789
					NNT
					44085
					ENTPD5
					SCAMP2
					VWA9
					HK2
					ALOX5
					HK1
					TDRD6
					NEGR1
					NKRF
					ABHD8
					RBP4
					MGMT
					PMS1
					MSRB2
					ABHD6
					ZNF442
					MAF1
					C9orf170
					EPT1
					H2BFXP
					MSTO1
					ATP8B1
					PPIP5K1
					ZKSCAN4
					RP5-994D16.7
					EEF1G
					KDELR2
					RNF4
					ELP4
					CCNJ
					UQCC2
					STMN1
					RPL8
					IKBIP
					TRIM32
					PTPMT1
					PLS3
					G6PC3
					DCLK2
					UBE2L6
					FTCDNL1
					ST14
					LRRC75A
					SPRYD4
					SLC25A30
					MANEA
					TMEM248
					MAPKAPK3
					SLC25A38
					RSAD1
					TMEM117
					ATP5C1
					ICT1
					LOC730102
					TP53RK
					NMD3
					NR1I2
					TUBA1C
					AMER1
					HAUS2
					HAUS3
					C2CD2
					TMEM181
					LANCL1
					CEP170B
					TMEM245
					DHRS4L1
					TMEM170A
					PDIA4
					RCN2
					MRPL19
					CDC25A
					EID1
					PGM1
					PGM2
					PGM3
					RNF6
					ABCB10
					PCBD1
					TM4SF19
					ACO1
					HIST1H2BM
					EFHC1
					RFXAP
					KIF3A
					PEX1
					OLFML2B
					PEX3
					HLA-F-AS1
					USMG5
					CTPS1
					SLC25A46
					POMGNT1
					SDC2
					SIK2
					TMEM69
					NWD2
					GTF3A
					ECI2
					HTT
					H2AFJ
					NUP155
					MFSD13A
					HIRIP3
					BTBD1
					GCSH
					MCPH1
					AGPS
					NDRG3
					ATP5S
					FAM120C
					FAM120A
					ALG8
					CABIN1
					CARS2
					STOM
					OBFC1
					ATP5O
					ME3
					PDCD1LG2
					ABL1
					TNFAIP8L3
					IDE
					GNAI2
					ATP5E
					UHRF1
					FAHD2B
					SNRPA
					TMED3
					SLC7A8
					GUF1
					HNRNPR
					ZNF620
					MRPS30
					MRPS33
					AP2M1
					SLC7A6
					POLD2
					COPS3
					SRD5A3
					NAV2-AS4
					ALDH18A1
					REEP5
					RPL4
					SUCNR1
					FGF14
					SLC20A2
					KLHDC10
					MINA
					METTL2A
					TOP1MT
					RASSF4
					KIAA1804
					TCEAL1
					USO1
					TPD52
					SEC63
					TUBG2
					CAMKMT
					SEMA3C
					ZCRB1
					RGS12
					EMILIN2
					RASGRF2
					CD151
					CCL18
					TTLL12
					BLOC1S5-TXNDC5
					SYNGR2
					ID3
					GLB1
					TRAM2-AS1
					TBC1D19
					PRKACB
					CSE1L
					TMEM237
					NUS1
					TIMM21
					KCTD3
					OXNAD1
					LRBA
					FAM127A
					HDHD2
					ARL1
					TXNDC11
					AAR2
					ARL2
					SCP2
					SLC33A1
					DDOST
					IKBKAP
					PIGH
					SEC31A
					STX18-AS1
					PAPSS2
					TXK
					PTPRF
					PLOD2
					ZWILCH
					LSM11
					OSMR
					UBE2G2
					TRMT10C
					DDIT4L
					ACOT11
					NACC1
					C17orf80
					ZNF558
					LONP2
					MPHOSPH9
					LRP12
					DPY19L4
					PGRMC1
					KCNJ14
					GTF2H3
					PDIA6
					PDIA5
					ZBTB47
					GTF2H5
					COMT
					USP13
					TMEM163
					TVP23C
					TAPBPL
					GDE1
					COX11P1
					C11orf73
					SHANK3
					PTPRM
					ARMC1
					AP2S1
					BBS2
					LETMD1
					CREB3L2
					ZBTB41
					TARBP1
					HADHB
					SHARPIN
					UBA6-AS1
					G3BP2
					SELT
					C2orf47
					RNLS
					DUS4L
					PPCS
					DTWD1
