# Supplementary material for: Transcriptional profiling of lung macrophages identifies a predictive signature for inflammatory lung disease in preterm infants
Source: Commun Biol. 2020 May 22;3:259. doi: 10.1038/s42003-020-0985-2 (PMC7244484; doi:10.1038/s42003-020-0985-2)
Supplement: Supplementary file 6 — Supplemental Data 3 [file 42003_2020_985_MOESM6_ESM.xlsx]

## Sheet: Sheet1
	Reactome categories for differentially expressed genes on days 1 and 7.
	Reactome Categories for genes expressed at higher levels on day 1 in BPD patients (corresponding to Figure 1e)
	Pathway name	Entities pValue	"-log10(P)"	Entities FDR	Submitted entities found
	Interleukin-10 signaling	0.000608346	3.21585	0.154926	CCL4;CCL3
	Interleukin signaling	0.00175497	2.75573	0.154926	IL23A;PSMD13;CCL4;TCP1;CCL3
	CASP8 inhibition	0.00175534	2.75564	0.154926	CFLAR
	ATF6 chaperone activation	0.00200944	2.69693	0.154926	HSPA5
	Coenzyme A biosynthesis	0.00387315	2.41194	0.154926	PANK2
	Polo-like kinase signaling	0.00462021	2.33534	0.166328	CCNB1
	RIPK1-mediated necrosis	0.00675275	2.17052	0.19583	CFLAR
	mRNA Splicing	0.00870377	2.06029	0.203367	SART1;HNRNPM;DDX5;BCAS2
	Interleukin-12 signaling	0.00884205	2.05345	0.203367	IL23A;TCP1
	Pantothenate metabolism	0.010348	1.98514	0.21175	PANK2
	Activin antagonism	0.0172636	1.76287	0.253509	INHBA
	tRNA aminoacylation	0.0202597	1.69337	0.253509	NARS;KARS
	Cytokine Signaling	0.0225308	1.64722	0.253509	IL23A;PSMD13;CCL4;TCP1;CCL3
	Ternary complex formation	0.0233715	1.63131	0.253509	RPS4Y1;EIF3D
	Reactome Categories for genes expressed at higher levels on day 1 in No BPD patients (corresponding to Figure 1f)
	Pathway name	Entities pValue	"-log10(P)"	Entities FDR	Submitted entities found
	Respiratory electron transport	0.0119138	1.92395	0.23406	MT-ND5;ATP6;ND3;ND5
	Translation initiation complex formation	0.013439	1.87163	0.23406	EIF3F;RPS24
	Complex I biogenesis	0.0148822	1.82733	0.23406	MT-ND5;ND3;ND5
	Chondroitin sulfate biosynthesis	0.0288032	1.54056	0.23406	VCAN
	The citric acid (TCA) cycle and respiratory electron transport	0.034968	1.45633	0.23406	MT-ND5;ATP6;ND3;ND5
	MASTL Facilitates Mitotic Progression	0.0382229	1.41768	0.23406	ENSA
	Formation of a pool of free 40S subunits	0.046593	1.33168	0.23406	EIF3F;RPS24
	Post-translational protein phosphorylation	0.0489702	1.31007	0.23406	VCAN;TF
	HATs acetylate histones	0.0497723	1.30301	0.23406	USP22;KAT7
	Reactome Categories for genes expressed at higher levels on day 7 in severe BPD patients (corresponding to Figure 1j)
	Pathway name	Entities pValue	"-log10(P)"	Entities FDR	Submitted entities found
	Interleukin-10 signaling	5.51268e-11	10.2586	1.39471e-08	IL1A;CCL3L1;IL1R1;IL1B;CCL3L3;IL1R2;CCL3
	IGF2BPs	1.79972e-07	6.74479	2.26765e-05	CD44
	Interleukin signaling	2.12948e-06	5.67173	0.000178877	SERPINB2;CSF3R;CCL3L1;IL1R1;CCL3L3;IL1R2;IRAK3;IL2RG;IL1A;BCL6;IL1B;CCL3;S100A12
	Cytokine Signaling	2.57067e-05	4.58995	0.00161952	SERPINB2;CSF3R;IFITM2;TNFSF14;CCL3L1;IL1R1;IL1R2;CCL3L3;IRAK3;IL2RG;IL1A;BCL6;IL1B;CCL3;S100A12;CD44
	Neutrophil degranulation	4.32928e-05	4.36358	0.00216464	MGAM;ORM1;SIGLEC14;FPR2;FCAR;ADGRG3;VNN1;SLPI;SELL;CXCR2;S100A12;HPSE;CD44;CD177
	CLEC7A/inflammasome pathway	6.33883e-05	4.19799	0.00266231	IL1B
	Immune System	0.000149769	3.82458	0.00539168	ORM1;CSF3R;IFITM2;CCL3L1;CCL3L3;FPR2;IL2RG;FCAR;ADGRG3;CXCR2;CCL3;S100A12;SLAMF7;PI3;CD177;MGAM;SERPINB2;SIGLEC14;TNFSF14;IL1R1;IL1R2;IRAK3;IL1A;VNN1;SLPI;SELL;BCL6;IL1B;LCP2;HPSE;CLEC4E;CD44
	Interleukin-1 signaling	0.000613637	3.21209	0.0190228	IL1A;IL1R1;IL1R2;IL1B;S100A12;IRAK3
	Activation of NOXA and translocation to mitochondria	0.00148785	2.82744	0.0416598	PMAIP1
	Hydroxycarboxylic acid-binding receptors	0.00201287	2.69618	0.0462961	HCAR2
	Interleukin-1 processing	0.00201287	2.69618	0.0462961	IL1A;IL1B
	Interleukin-4 and 13 signaling	0.00384092	2.41556	0.074153	IL1A;BCL6;IL1B;IL2RG
	Innate Immune System	0.00390279	2.40862	0.074153	MGAM;ORM1;SIGLEC14;IRAK3;FPR2;FCAR;ADGRG3;VNN1;SLPI;SELL;IL1B;CXCR2;S100A12;LCP2;HPSE;PI3;CLEC4E;CD44;CD177
	Interleukin-1 family signaling	0.00437236	2.35928	0.0787025	IL1A;IL1R1;IL1R2;IL1B;S100A12;IRAK3
	Reactome Categories for genes expressed at higher levels on day 7 in none/mild BPD patients (corresponding to Figure 1k)
	Pathway name	Entities pValue	"-log10P"	Entities FDR	Submitted entities found
	RNA Polymerase I Transcription	1.42862e-05	4.84508	0.00677218	HIST1H2BM;RPA1;HIST1H3I;HIST1H4C;GTF2H3;HIST1H3B;HIST1H4E
	Senescence-Associated Secretory Phenotype (SASP)	9.58088e-05	4.01859	0.00677218	CCNA2;HIST1H2BM;ANAPC5;HIST1H3I;HIST1H4C;HIST1H3B;HIST1H4E
	Nucleosome Assembly	0.000114627	3.94071	0.00677218	HIST1H2BM;RPA1;HIST1H3I;HIST1H4C;GTF2H3;HIST1H3B;HIST1H4E
	RNA Polymerase I Promoter Opening	0.000165134	3.78216	0.00759618	HIST1H2BM;HIST1H3I;HIST1H4C;HIST1H3B;HIST1H4E
	Amyloid fiber formation	0.00046806	3.3297	0.0145042	BACE1;HIST1H2BM;HIST1H3I;HIST1H4C;HIST1H3B;HIST1H4E
	Homology Directed Repair	0.000712362	3.1473	0.0167182	CCNA2;HIST1H2BM;ABL1;RPA1;HIST1H4C;HIST1H4E
	Response to elevated platelet cytosolic Ca2+	0.000932401	3.0304	0.018566	CHID1;SPARC;SCCPDH;FN1;CD36;A2M
	Formyl peptide receptor activation	0.00372519	2.42885	0.0484274	FPR3
	Nucleotide excision repair	0.00469418	2.32844	0.0523021	RPA1;CHD1L;GTF2H3
	Phosphorylation of the APC/C	0.0106557	1.97242	0.093961	CCNB1;ANAPC5
	Signaling by Rho GTPases	0.0106588	1.97229	0.093961	HIST1H2BM;FMNL2;GDI2;ABL1;EVL;HIST1H3I;A2M;HIST1H4C;HIST1H3B;HIST1H4E
	Adipocyte differentiation	0.0119342	1.9232	0.095474	FABP4;CD36
	Plasma lipoprotein assembly	0.02508	1.60067	0.15048	APOC1;A2M
	Fatty acyl-CoA biosynthesis	0.0269439	1.56954	0.161664	SCD;HACD3
