# Supplementary material for: Transcriptional profiling of lung macrophages identifies a predictive signature for inflammatory lung disease in preterm infants
Source: Commun Biol. 2020 May 22;3:259. doi: 10.1038/s42003-020-0985-2 (PMC7244484; doi:10.1038/s42003-020-0985-2)
Supplement: Supplementary file 7 — Supplemental Data 4 [file 42003_2020_985_MOESM7_ESM.xlsx]

## Sheet: Sheet1
		Differential gene expression following LPS treatment
		FDR 0.1
		Day 1 - lower after LPS	Day 1 - higher after LPS	Day 7 - lower after LPS	Day 7 - higher after LPS
		242 genes	264 genes	527 genes	322 genes
		SMARCC2	PTGS2	IFFO1	TAP1
		FABP5P1	C1orf122	SMARCC2	PTGS2
		ASB8	NCR3LG1	ZCCHC11	LIF
		ADD3	PLK3	ARHGAP19-SLIT1	GJB2
		FABP5P7	DFNA5	GCOM1	PMAIP1
		PTDSS1	CCL4L2	STK16	STYK1
		GPAT3	AMPD3	UBAC1	CTRC
		SPRED1	LYRM4	SMG5	PLK3
		CD36	UPB1	BLOC1S2	HIVEP2
		PPARGC1A	MAFA	CXorf21	CCL4L2
		SETD1A	LOC105376768	CTAGE5	AMPD3
		SFMBT1	PTGER4	LOC285074	GSAP
		RCBTB2	ZP3	ZSWIM7	MIR3671
		SLC25A19	CKB	RNF111	FAM186B
		RASAL1	SMG9	KDM2A	AKT3
		DAB2	DYNLT3	HEBP2	LYRM4
		DYX1C1	ZSWIM4	NADK2	DUSP8
		OGG1	EAF1	ZMYM2	PERP
		RREB1	MARCKS	IGF1R	SLC5A12
		PECAM1	IRAK2	NPR3	ARFRP1
		NCEH1	ZC3H18	XPC	SERPINB2
		LBR	RELA	GPAT3	EHD1
		DHRS9	WTAP	ZNF680	FNDC4
		CEP85	PDE4B	TMEM63C	GADD45A
		RBPJ	IL36G	MTUS1	TNFAIP2
		GPR183	LSS	IQCE	POPDC3
		INPP4A	SOD2	CEP85	PTGER2
		LOC285074	RFFL	MEG9	MAP3K5
		MICAL2	OASL	UBE4B	DDIT4
		CSNK1E	LINC00942	ZNF675	EAF1
		HSDL2	SERPINB9	PPP1R9B	MARCKS
		ARHGAP25	TNIP3	WDTC1	DNAJC3-AS1
		KDM2A	TNIP1	ZNF174	SERPINB8
		KLHDC10	LOC105376292	MBTD1	IRAK2
		METTL7B	ATP2B1	PHKG2	RELB
		ANKRD44	SERPINB2	ARHGAP17	RELA
		HPCAL1	CACNA2D4	CEP76	MIR3945HG
		HOGA1	MIR3945HG	ARHGAP12	AK4P3
		SP1	CXCL3	GTF2H2C	IL36G
		HK1	CXCL2	STK38L	LSS
		RAB11FIP1	PLD1	ARHGAP19	CDKN2B
		KCNAB2	SNN	EVL	HRAT13
		MTUS1	RFX5	DSTYK	SOD2
		LDB1	D2HGDH	PDS5B	SSTR2
		ABHD2	TNIK	GTF3C1	MIR502
		UBR2	TFPI2	SP1	RFFL
		SETD3	CSF3	TSTD1	OASL
		ABHD6	UBTD2	SAP130	TNIP2
		CDS2	HHLA2	ARNTL	LOC100288175
		TESK2	MAMLD1	XPO7	TNIP1
		PRRG4	PRR16	ETAA1	BTG3
		OSBPL11	SLC2A6	KIF2A	ATP2B1
		DGKA	TMEM44	ISCA2	LOC102723604
		KIAA0930	ETV3L	SNX30	GYPC
		WDTC1	CCL3L3	PRSS53	UBR4
		CNOT7	LOC101927902	BRCC3	CXCL1
		MAZ	CCL3L1	KCNK13	CXCL3
		H2AFY	MSANTD3	PPARG	CXCL2
		RABGAP1L	MMP14	MMACHC	ZAK
		ERI1	CCL3	ING4	SOCS3
		YEATS2	NGF	RPRD2	CXCL8
		UTRN	ACSL1	ANAPC4	ACSL1
		BMPR2	MIS18A	RPS6KA1	RRAD
		LOC100129034	CCL4	RPS6KA2	CLEC2D
		RNF7	MIR146A	PSIP1	CSF2
		CYTIP	NFKBIB	RPS6KA5	ACSL5
		STARD7	NFKBIA	VASH1	UBTD2
		NFATC3	MIR9-1	PISD	IL10
		FLVCR2	CLEC2D	DNAJC7	MAMLD1
		SLC7A8	NFKBIZ	CBL	NCAM1-AS1
		DSTYK	BTG3	TTC31	GPR68
		PCM1	PRG2	SLC28A3	FMNL3
		CELF2	IFNGR2	ANKRA2	SLC2A6
		GAB1	RIN2	KLHL26	PVR
		ZNF592	ARHGEF10L	TRERF1	IPCEF1
		TSTD1	TNFRSF18	LOC100335030	ETV3L
		TEX2	IRG1	AP3M1	CCL3L3
		MAPKAPK3	TNNT2	SRGAP2	LOC101927902
		SAP130	LOC541472	TAF11	CCL3L1
		SLC9A6	LOC101927822	MTIF3	RASSF8
		CHD9	MFSD2A	WFDC21P	NGF
		MNT	THBS1	AP1AR	LOC100130673
		RSC1A1	GRAMD3	NCOA2	PNRC1
		AFF1	PILRA	NCOA6	PAEP
		TMEM70	TNFRSF9	KIAA0753	MIR146A
		SNX30	HRH1	NCOR1P1	NFKBIB
		ANXA11	TNFRSF4	S100A4	NFKBIA
		PLXDC2	CCL20	MRPL45P2	TRIM36
		TMEM170B	C3	PARVG	DOCK4
		ENG	PDGFB	STXBP1	NFKBIZ
		TNRC6C-AS1	RELB	MVP	SLC25A37
		PPARG	TICAM1	STYX	CCL4
		TOMM5	HNRNPCL1	CPOX	IFNGR2
		DENND5B	OPTN	CNEP1R1	PSTPIP2
		ANAPC1	GCKR	NFRKB	FAM64A
		LINC00599	TIFA	SRPK2	CSF3
		CKLF	VILL	RAB11FIP1	RIN2
		CTBP2	SLC39A8	SLC17A5	SERPINE2
		RPS6KA1	ZBTB10	CCDC112	PHLDA2
		ZNF615	RHOU	ADARB1	CCR7
		RPS6KA5	ZKSCAN8	MIR342	IL6
		ERVK13-1	FAM186B	MORC2	MGC12916
		LOC100129550	MIR135A1	AGGF1	LOC541472
		VWA5A	LINC00926	ZNF14	ZSWIM4
		CASS4	FGF2	ZNF780A	MFSD2A
		FAM78A	ARL5B	SLC37A2	THBS1
		CBL	UBE2I	CDK19	GRAMD3
		STK38L	ETV3	TOB1	LOC100288911
		MEF2C	TNFAIP8	PPFIA1	BTG1
		PPP1R9B	LRIG1	UBTF	FAM129A
		ITGAL	TNFAIP6	ESYT2	TNFRSF9
		STRN	TNFAIP3	CLIP4	HRH1
		ZNF148	MIPEPP3	SIPA1L2	TNFRSF4
		DCAF4L1	PVR	CNOT7	CCL20
		BAIAP2	ELOVL7	HEATR3	FNDC3B
		RNF125	HMGN2P46	MIS18BP1	MYCNUT
		KDM3A	LOC642934	SUFU	PDGFB
		RNF122	ABCA6	LPIN2	CYLD
		PLGLB1	SLC22A1	ST6GALNAC4	MN1
		HDAC3	WNT5B	COPS7B	HNRNPC
		DGCR2	WNT5A	DEDD	C3orf52
		SESN1	IL15RA	TMEM218	UBE2E1
		TRERF1	AK4P3	EXOC6	GCKR
		ZNF331	PKIG	RAB29	RHOU
		TMED10	EBF1	SLX1A-SULT1A3	KCNQ3
		ATM	EHD1	ZNF398	SLC39A8
		SPINT1	KMO	MBD4	GATSL3
		CCR2	LOC101927660	ACBD6	ZBTB10
		FABP5	ICOSLG	FAM228A	TIFA
		WHSC1L1	MIR4308	MBD2	DENND5A
		WFDC21P	DYRK3	SLC1A4	F2RL2
		C16orf70	RASGRP1	CMTM7	TNC
		ADSL	ADA	EEPD1	PHLDB1
		TMED8	PTGER2	BRI3BP	MAFG-AS1
		DOCK10	REL	C5AR1	CHST2
		CD9	IL1A	RCBTB2	LINC00924
		EVI2B	IL1B	TNRC6A	DNER
		ZNF740	BTBD11	FAM234B	ST3GAL1
		RSPH3	PBX4	USP22	ETV3
		CSF1R	FLT1	USP21	IRF7
		NUP50-AS1	TBC1D9	IFNLR1	TNFAIP8
		PDE3B	QRICH2	DHRS9	BCL2A1
		USF1	CHST2	ZNF331	DFNA5
		GPRIN3	ZBTB17	CBFB	CD274
		S100A4	NLRP3	MKLN1	TNFAIP6
		ZNF106	MPZL1	PIP4K2A	LINC01336
		PARVG	CD80	ZNF235	MIPEPP3
		CTDSP2	HLA-L	SIMC1	SNORA9
		RAP2B	GIMAP1-GIMAP5	CLEC17A	PTGER4
		TGFBR1	RHOF	CXCR4	HMGN2P46
		SPATS2	LINC00346	UBE2R2	B4GALT5
		MKLN1	ACAT2	FCHSD1	LRRC32
		SH3RF1	SERPINB9P1	LDB1	SLC22A1
		FAM214B	FOSL1	SNAI3	MMP3
		EFNA3	NBN	TESK2	NFE2L2
		MAP3K3	ICAM1	OSBPL11	WNT5B
		GGA2	PLAUR	KIAA0930	WNT5A
		FAM72B	SFR1	SAP30L	NAB1
		CD180	NFKB1	RABGAP1L	TICAM1
		CXorf21	LINC01181	YEATS2	CD82
		RMND5A	GPR84	PLEKHA2	EBF1
		CD101	SGPP2	LOC100129034	NBPF9
		TRPS1	LOC400553	MRPL49	FOSL1
		OMG	DUSP2	PCNA	UGT8
		ZDHHC7	MIR155HG	NFATC3	SRGAP3
		RAB11FIP4	ACVR2A	NSDHL	TNFRSF10B
		SLC17A5	KISS1	MSL3	TNIK
		AK1	PHF19	SERINC5	RASGRP1
		TNFRSF1A	MGLL	ASTE1	BTBD19
		FOXO1	LOC644090	ZNF592	REL
		ADARB1	NINJ1	MED7	SUSD6
		PIAS3	ABTB2	TEX2	IL1A
		SLC23A2	PDSS1	NEK6	IL1B
		AVPI1	TRIM36	MPHOSPH8	PBX4
		LPAR6	DLL1	NEK4	MYO1G
		TMEM230	PLEKHM3	LOC102723409	FLT1
		GNAS	C15orf48	TCP11L2	DRAM1
		CD52	C2	RSC1A1	TBC1D9
		MVP	GRAMD1A	MKL2	MIR135A1
		MAP4K3	NFKB2	ITPKB	PELI1
		PLGLB2	GPR68	NCOR1	TNFSF15
		KCTD6	HEY1	MSI2	NLRP3
		GIT1	TJP2	ZNF765	MPZL1
		PRDX6	IL2RA	ANXA11	PTX3
		PEX19	F3	PLXDC2	GIMAP1-GIMAP5
		CORO1C	IL10	ZNF763	RHCG
		CXorf38	CCL4L1	C11orf54	RNF151
		SLC5A3	SLED1	ZNF184	CFLAR
		BAZ2A	MIR3198-1	MAF	ACAT2
		SCAP	AK4	MLLT10	NEURL3
		ALDH1A2	IL6	CEP295NL	RBM17
		SLC37A2	FEZ1	ZNF28	NBN
		RGAG4	STAT5A	ERVK13-1	ICAM1
		CDK19	SSTR2	FAM78A	C3
		GCNT1	RNF144B	DOPEY2	NFKB1
		EIF4EBP2	SLAMF7	C6orf47	LINC01181
		LINC-PINT	ZMIZ2	MEF2C	ARL5B
		ESYT1	ANKRD33B	DEPDC5	GPR84
		ESYT2	HIVEP2	NSD1	SGPP2
		VKORC1L1	HIVEP3	KDM3A	LOC105369893
		DOK2	LOC101928255	FBXL20	DUSP2
		BRPF1	SNX10	EEF1E1	MIR155HG
		TOR1A	IFIH1	MIR181A1HG	IRG1
		LPCAT3	GCH1	HDAC3	CLIC4
		CXCR4	BAALC	RUNDC1	MYEOV
		SIPA1L2	IL23A	EIF2B4	LOC100506098
		NFXL1	SRC	SCYL3	MGLL
		DGKE	CPAMD8	RCOR3	LOC644090
		PCNA	BCL11A	TXNIP	NINJ1
		SLC44A1	CLIC4	C16orf70	HLA-L
		CD244	B4GALT1	ADSL	ABTB2
		DNMT3A	RIPK2	USF1	EFNA1
		HEG1	LOC100506178	RANBP6	C1QTNF1
		ST3GAL5	ZC3H12A	ATP6V0C	EDN1
		CALHM2	C1orf61	FGD6	PLEKHM3
		TMEM244	MYEOV	ZNF808	DSCR9
		DIRC2	ZC3H12C	GXYLT1	GRAMD1A
		ATP10D	INHBA	S100PBP	NFKB2
		PSME3	CFAP46	IGF2BP3	FOXO3
		MFSD6	MLLT6	TAOK3	HEY1
		STK38	GJB2	CD101	TJP2
		IK	RP11-236B18.3	CHAMP1	AGRN
		UBASH3B	CCM2L	ARNT	F3
		RTF1	RFTN1	ANKRD18CP	CCL14
		DENND1B	CCL1	STX7	SCARF1
		ST6GALNAC4	ADORA2A	OIP5-AS1	MTF1
		COPS7B	MIR105-1	SLC23A3	CCL4L1
		RASA1	TRAF1	SLC23A2	SLED1
		FAM63B	ST3GAL1	LPAR6	TBC1D30
		CEP295NL	PIM2	RAP2B	AK4
		SLX1A-SULT1A3	BANP	ST6GAL1	STX11
		PFKFB4	UXS1	SYNRG	TAB3
		ITGAE	ITGB8	KIAA0232	STAT5A
		ZNF398	GPR132	ERCC4	PPP1R15B
		FLRT2	CD40	CXorf38	RNF144B
		PDK4	PTGIR	SLC5A3	ERN1
		DEPDC5	TNF	TSNAX-DISC1	NKX3-1
		RGCC	HPN	RNF38	LOC101928617
		ZNF652	PIGV	TRMT2B	CCL3
		FUCA1	MCOLN2	LOC100287934	NOCT
		EEPD1	TRIP10	RBL1	PDE4B
		CFAP206	SLC11A2	ATG16L1	PTPN3
			BIRC3	DNAJC13	HIVEP1
			FLJ33360	PRIMPOL	CD200R1L
			GNG2	XPO1	PLD1
			GFPT2	HEG1	IDO2
			NRP2	ST3GAL5	SNX10
			LYPD3	INTS4	IFIH1
			LOC100506098	TMEM244	GCH1
			PPP3CC	PAQR5	BAALC
			ADORA2A-AS1	TMEM241	IL23A
			C7orf60	MLX	SRC
			YRDC	CYTH4	PLAUR
			C1QTNF1	SPAST	LHFP
			IER3	SLC16A5	OSGIN2
			LRRC32	RPL32P3	BCL11A
			AGAP3	ZNF93	WTAP
			TWISTNB	WIPF1	B4GALT1
			KANK1	SLF2	LINC00641
			MVD	CFAP206	RIPK2
			CRIM1	FLVCR2	RCSD1
			POU2F2	FKBP15	TNFAIP3
			BID	ADD3	ECE1
			SLFN5	NISCH	TSLP
				CD36	OR5B21
				CHSY1	ZC3H12A
				SLC30A1	ZC3H12C
				PECAM1	MSC
				MAP3K3	GCNT4
				CBFA2T2	INHBA
				ZNF576	ELOVL7
				ZYG11B	CFAP46
				CUL2	MIR3142
				PRMT9	BID
				ANKRD42	JHDM1D-AS1
				TRIM24	CCM2L
				KCNAB2	RFTN1
				USP39	CCL1
				SLC25A20	ATG7
				FLRT2	LOC374443
				SETD3	ADORA2A
				KIZ	JAG1
				RBM44	HS3ST3B1
				RNF219	TRAF1
				RNF214	NR3C1
				RBM26-AS1	TRAF3
				ZBTB24	PIM2
				APBB1IP	APCDD1L-AS1
				SLC25A19	UXS1
				MED21	ITGB8
				JDP2	GPR132
				SLC31A1	CD40
				VAPB	IL10RB
				FAM13B	TNF
				ARHGAP6	PDSS1
				FAM13A	PIGV
				JADE1	MCOLN2
				KANSL1	SLC11A2
				RASAL1	BIRC3
				PCDHB7	MAFF
				PPARGC1A	GFPT2
				AFF1	LYPD3
				OGG1	SERPINB9
				TMEM70	PPP3CC
				ZFAND2B	NIPAL4
				MIER2	THAP5
				TSHZ1	TNIP3
				MKLN1-AS	C7orf60
				MAN2A2	IL15RA
				PAPD5	YRDC
				ZNF589	PLEKHF2
				PTPN6	IER3
				PHF23	ANK2
				GINS3	SCN1B
				GNAQ	KANK1
				TNFRSF1A	CKB
				RPAP2	A4GALT
				CAMKK1	HCK
				STRN	CRIM1
				ZBTB4	MIR569
				STK38	PTPRJ
				RPSAP58	SLFN5
				PPP2R5A
				UBE2W
				DPF2
				MKNK1
				CCR1
				C12orf10
				RHOT1
				FBXO9
				CD9
				CEP164
				ZNF385A
				PDE3B
				TSEN2
				CTDSP2
				USP3
				C7orf25
				DDIT4L
				FAM214B
				EFNA3
				LGALS3
				GLCE
				RITA1
				CD180
				DBR1
				NRBF2
				SGK3
				ZDHHC7
				CDS2
				TMTC4
				BLMH
				MIR181B1
				AVPI1
				LOC105372482
				ZMIZ1
				MAP4K3
				PLGLB2
				TRIM73
				GPRIN3
				CORO1C
				FOXO1
				ZNF816
				PTPN22
				GCNT1
				WASF2
				NSF
				THEMIS2
				LOC101928020
				GLT8D1
				ZCCHC2
				PLAG1
				ZCCHC4
				ANXA1
				CEP68
				CALHM2
				COG7
				RHOBTB2
				PIGX
				CASP2
				PPP1CA
				ZNF714
				SNRNP48
				SOGA1
				CCR2
				CLMN
				SETD1A
				SETD1B
				ARHGAP35
				PLIN3
				TTC9C
				RREB1
				ZNF148
				RBPJ
				WHSC1L1
				ZNF786
				FLI1
				ZNF366
				SNAPC2
				ABHD2
				UBR2
				ABHD6
				ATP2B4
				HSDL2
				CAB39L
				TWF2
				PCGF6
				SCAND2P
				H2AFY
				L3MBTL3
				RNF7
				CYTIP
				ZNF564
				PCM1
				TRAK1
				DCP1B
				LRRC63
				ARID4A
				MAPKAPK3
				NPRL2
				ABHD18
				CHD9
				ABHD15
				ASXL2
				MNT
				UBE3D
				DOCK11
				PIK3R4
				PIK3R2
				ATG9A
				UBXN7
				LNX2
				VPS45
				FPGT-TNNI3K
				FAM118B
				TNRC6C-AS1
				RPS6KA2-IT1
				DCUN1D2
				POLR2A
				DENND5B
				SERAC1
				RFXAP
				ARG2
				C14orf105
				BAIAP2
				BAIAP2-AS1
				AGO1
				RNF122
				BTBD3
				AASDHPPT
				CCDC109B
				RMND5A
				FAM217B
				AATBC
				SRGAP2B
				SRGAP2C
				TBC1D8
				IL17RA
				ZNF740
				CACNB1
				TMED8
				PPP1R12B
				PFDN1
				PRUNE
				STAG3L3
				STAG3L2
				STAG3L1
				FAM225A
				GGA2
				GOLM1
				BCOR
				POMK
				FHOD1
				ANKZF1
				VIPAS39
				JRK
				ZNF486
				ZNF138
				TBC1D14
				TMLHE
				CD52
				CLPX
				IL27RA
				KCTD6
				KCTD5
				CSTF1
				ARL3
				CAB39
				RFX2
				GLTSCR1L
				YAE1D1
				DGCR11
				UBASH3B
				C12orf76
				CPNE2
				LINC-PINT
				SGF29
				DOK2
				ZNF557
				BRPF1
				UBE2G1
				ZNF416
				DGKA
				SLC35E4
				ZNF558
				DGKE
				GATAD2B
				DNMT3A
				ZNF34
				ORC5
				ORC2
				CCDC125
				TMEM164
				SSBP3
				EVI2B
				RASA1
				FAM63B
				MXI1
				RNF168
				WDSUB1
				UPF3A
				ZBTB44
				PTPRO
				LINC00310
				ZNF652
				PPCS
				SEPT5-GP1BB
