# Supplementary material for: Transcriptional profiling of lung macrophages identifies a predictive signature for inflammatory lung disease in preterm infants
Source: Commun Biol. 2020 May 22;3:259. doi: 10.1038/s42003-020-0985-2 (PMC7244484; doi:10.1038/s42003-020-0985-2)
Supplement: Supplementary file 8 — Supplemental Data 5 [file 42003_2020_985_MOESM8_ESM.xlsx]

## Sheet: Sheet1
	Innate immunity gene categories
	Innate immune signaling and transcription
		Symbol		Human_orthologues
		Myd88		NM_001172566
		Mapk14		NM_001315
		Mapk1		NM_002745
		Prkcd		NM_006254
		Tirap		NM_001039661
		Irak4		NM_001114182
		Mal		NM_002371
		Prkce		NM_005400
		Traf6		NM_004620
		Map3k7		NM_003188
		Irak1		NM_001025242
		Irak3		NM_001142523
		Ikbke		NM_001193321
		Irak2		NM_001570
		Akt1		NM_001014431
		Mapk1		NM_002745
		Mtor		NM_004958
		Mapk3		NM_001040056
		Mapk8		NM_002750
		Pik3r1		NM_001242466
		Ikbkb		NM_001190720
		Traf6		NM_004620
		Chuk		NM_001278
		Prkcq		NM_001242413
		Nfkbia		NM_020529
		Map3k14		NM_003954
		Ikbkg		NM_001099856
		Map3k8		NM_001244134
		Xiap		NM_001167
		Nr2c2		NM_003298
		Map2k4		NM_003010
		Traf3ip2		NM_001164281
		Map3k3		NM_002401
		Map3k11		NM_002419
		Traf5		NM_001033910
		Tab2		NM_015093
		Tab1		NM_006116
		Ripk4		NM_020639
		Ikbkap		NM_003640
		Tank		NM_001199135
		Tab3		NM_152787
		Ikbip		NM_153687
		Ticam1		NM_182919
		Ticam2		NM_021649
		Trim69		NM_080510
		Tradd		NM_003789
		Jun		NM_002228
		Fos		NM_005252
		Creb1		NM_004379
		Batf		NM_006399
		Atf4		NM_001675
		Atf3		NM_001030287
		Atf2		NM_001256090
		Atf6		NM_007348
		Batf3		NM_018664
		Atf1		NM_005171
		Atf5		NM_001193646
		Atf6b		NM_001136153
		Crebzf		NM_001039618
		Atf7		NM_001130059
		Batf2		NM_138456
		Cebpb		NM_005194
		Cebpa		NM_004364
		Cebpd		NM_005195
		Cebpe		NM_001805
		Cebpg		NM_001252296
		Cebpz		NM_005760
		Rela		NM_001145138
		Rel		NM_002908
		Nfkb1		NM_001165412
	Cytokines, chemokines, and inflammatory mediators
		Symbol		Human_orthologues
		Cxcl1		NM_001511
		Cxcl10		NM_001565
		Ifnb1		NM_002176
		Ifng		NM_000619
		Il10		NM_000572
		Il12a		NM_000882
		Il12b		NM_002187
		Il13		NM_002188
		Il15		NM_000585
		Il17a		NM_002190
		Il18		NM_001243211
		Il1b		NM_000576
		Il2		NM_000586
		Il3		NM_000588
		Il4		NM_000589
		Il5		NM_000879
		Il6		NM_000600
		Il7		NM_000880
		Il9		NM_000590
		Xcl1		NM_002995
		Cxcl9		NM_002416
		Nos2		NM_000625
		Ccl21a		NM_002989
		S100a8		NM_002964
		Ccl1		NM_002981
		Ccl11		NM_002986
		Ccl17		NM_002987
		Ccl2		NM_002982
		Ccl20		NM_001130046
		Ccl22		NM_002990
		Ccl25		NM_001201359
		Ccl27a		NM_006664
		Ccl3		NM_002983
		Ccl4		NM_002984
		Ccl5		NM_002985
		Ccl7		NM_006273
		Ccl8		NM_005623
		Cxcl2		NM_002089
		Cxcl5		NM_002994
		Cx3cl1		NM_002996
		Cxcl12		NM_000609
		Tnf		NM_000594
		Ccl19		NM_006274
		Il22		NM_020525
		Cxcl13		NM_006419
		Cxcl11		NM_005409
		Il17b		NM_014443
		Ccl24		NM_002991
		Ccl28		NM_148672
		Cxcl14		NM_004887
		Il20		NM_018724
		Il21		NM_001207006
		Cxcl16		NM_001100812
		Il33		NM_001199640
		Il23a		NM_016584
		Il24		NM_001185156
		Il17c		NM_013278
		Il27		NM_145659
		Ccl27b		NM_006664
		Ccl21b		NM_002989
		Cxcl17		NM_198477
	Innate immune receptors
		Symbol		Human_orthologues
		Sigirr		NM_001135053
		Siglece		NM_033329
		Tlr1		NM_003263
		Tlr2		NM_003264
		Tlr3		NM_003265
		Tlr4		NM_003266
		Tlr5		NM_003268
		Tlr6		NM_006068
		Tlr7		NM_016562
		Tlr8		NM_138636
		Tollip		NM_019009
		Tril		NM_014817
		Il1r1		NM_000877
		Il1rap		NM_001167928
		Il2ra		NM_000417
		Ifnar1		NM_000629
		Mrc1		NM_002438
		Klrb1c		NM_002258
		Clec10a		NM_006344
		Clec2d		NM_001004419
		Clec2l		NM_001080511
		Clec2a		NM_001130711
		Asgr1		NM_001197216
		Asgr2		NM_001181
		Nlrp3		NM_001079821
		Nod2		NM_022162
		Nlrc4		NM_001199138
		Nod1		NM_006092
		Naip		NM_022892
		Naip		NM_004536
		Nlrp6		NM_138329
		Nlrp5		NM_153447
		Nlrx1		NM_024618
		NLRP3		NM_001079821
		NLRP6		NM_138329
		NLRP14		NM_176822
		NLRP10		NM_176821
		NLRP1		NM_001033053
		NLRP2		NM_001174081
		NLRP4		NM_134444
		NLRP8		NM_176811
		NLRP5		NM_153447
		NLRP12		NM_033297
		NLRP7		NM_001127255
		NLRP9		NM_176820
		NLRP11		NM_145007
		NLRP13		NM_176810
		Nlrc5		NM_032206
		NAIP_v2		NM_022892
		NAIP_v1		NM_004536
