# Supplementary material for: Transcriptional profiling of lung macrophages identifies a predictive signature for inflammatory lung disease in preterm infants
Source: Commun Biol. 2020 May 22;3:259. doi: 10.1038/s42003-020-0985-2 (PMC7244484; doi:10.1038/s42003-020-0985-2)
Supplement: Supplementary file 9 — Supplemental Data 6 [file 42003_2020_985_MOESM9_ESM.xlsx]

## Sheet: Sheet1
		Genes identified by StepMiner (Figure 5)
		none mild BPD	both	severe BPD
		DPM2	FARP1	PAQR9-AS1
		C5orf42	ZHX3	DLGAP4
		PNMA1	SNORD1C	NFYA
		SAMD4A	PIR	LINC00904
		HAUS2	GPD1	GGA1
		DLG1	PPBP	SH3D19
		KCNMA1	BACE2	CDSN
		ERCC5	GNG12	ZMIZ1-AS1
		POLR2G	MICALL1	PDGFRB
		GNL3	ADCY3	C1orf100
		IFT52	AKR1C4	UPK1B
		UTP20	HLA-DOA	LBX1-AS1
		NDUFS6	MAP7	FLJ33360
		C10orf25	AKAP2	VTRNA1-2
		GCSH	MSANTD3	SNORA58
		ERAL1	PPFIBP1	TRIP10
		ECHS1	ZNF614	GCLC
		PDHA1	SIGLEC1	LSAMP
		VPS4A	MUC20	CC2D1B
		PDF	SLC48A1	NPAS2
		BYSL	FOLR2	LOC105379715
		ABCB7	BCAR3	FAM200A
		INPP5E	FRMD4A	TRBV25OR9-2
		PFKP	SLC37A1	MIR944
		COX7A2L	PIP5K1C	RP11-436H11.4
		C9orf91	MSTO1	SDF4
		ANKRD36B	COLEC12	CFAP54
		PDCL3	LOC100506258	AQP3
		LRRC41	IP6K2	FAM225A
		ATP5F1	CDRT1	ARMC9
		DECR1	CCL18	ABCC6P2
		PRADC1	CD74	GOLGA8K
		SLC7A6	BAHD1	MAP2K7
		NAGPA	ADTRP	LOC101928231
		SLC10A7	LRP12	DDX11L2
		NHLRC3	CD209	CYB5R3
		G3BP1	HS3ST2	AK6
		NUP155	SPSB1	VTRNA1-1
		LMAN1	ABCC1	POU5F1P4
		ESYT1	EPAS1	SLC41A1
		RAB1B	LIMK1	AGAP3
		NT5DC1	BNC2	MIR1324
		IFT122	CRAMP1	TRIM16L
		AMZ2	PCOLCE2	HIGD2A
		UQCR11	PCSK7	GS1-124K5.11
		DDB1	GEMIN5	SNORD115-3
		ATP13A1	LINC01420	PDE4A
		DCAF5	APOC1	RDM1
		CYCS	COMT	PVRL1
		TPX2	GNPTG	USF2
		ATP9B	PPIP5K1	MRI1
		RPL19	HDLBP	TGM2
		FAM134B	CCL13	FCGR2B
		MITF	TRAF3IP2	MANBAL
		MESDC2	C1QC	DDAH1
		RDH10	TM9SF1	TSPAN8
		GPSM2	ENPP4	PARVA
		HIST1H4J	SLC39A14	APLNR
		GYS1	URB1	AGAP1-IT1
		CENPQ	NR1H3	LOC101929770
		PAIP1	ZNF197	SLC19A3
		LOC101927151	MURC	GS1-279B7.1
		NSMCE4A	PEX14	C14orf80
		FNBP1L	UBQLN4	SNORA14A
		ATP5G2	ABCA1	CCDC160
		IMP4	PLCB3	CCDC130
		DHX35	SLC47A1	LOC101928943
		CCNB1	AKR1C2	MIR643
		SLC33A1	EPB41L1	PLCXD1
		CLUH	CLDN23	AC002992.4
		ADCK1	CNRIP1	NOCT
		ANAPC4	LGALS3BP	ZNF174
		NDUFS1	ABCB5	ELK1
		PARN	RND3	RBM11
		AES	RORA	WNT8A
		PNPT1	NCS1	MIR191
		ARL2	RBP4	IFNA22P
		SYCP3	ZKSCAN8	MIR2909
		LOC105375980	RRM2	GLIDR
		NDUFAF4	EPHX1	ZNF100
		COX15	PPIL2	GNRHR2
		MSH3	IFNA13	CFAP52
		HLA-DRB4	NOL6	ZNF714
		RNF14	LILRB5	SPARC
		UBE2F-SCLY	RANBP10	DAW1
		SLC4A8	DSEL	DPYSL3
		NDUFAB1	KCTD7	SERHL
		MRPL45	CXCL5
		MREG	PLD3
		MMS22L	STAC
		COX6C	PCSK5
		TTC37	CDCP1
		HIST1H4E	ITGB3
		SPN	ACOT4
		GSTCD	AKR1C3
		GOT1	MFHAS1
		COPS7A	MROH1
		CASP6	GSTT1
		TMEM39A	SEMA3C
		LINC01181	SPOCD1
		ATP5D
		ZNF181
		RCL1
		TNS3
		RPS5
		PPCS
		IPO9
		PI4KB
		ANP32E
		YEATS4
		MTMR1
		MRPL1
		SYNGAP1
		HERC2P2
		SNX33
		PTCD3
		NAT10
		C15orf41
		TSC22D1
		ATXN10
		ATG2B
		EPT1
		DARS
		DIP2A
		SHC1
		BLOC1S2
		SAAL1
		CCDC34
		ACTR8
		RIOK1
		HERC2
		RABGGTA
		GEN1
		BRCA1
		ZNF510
		PUM3
		CDC25B
		TMEM19
		STX8
		HNMT
		GINS1
		EFNB1
		PAPSS2
		CAND1
		CLCC1
		NASP
		A2M
		NOL8
		KIAA1919
		UTRN
		SLCO2B1
		BAZ1B
		LMNB2
		ABCD4
		PALLD
		IMPDH2
		ENOX2
		LRGUK
		SLC25A46
		FOXK2
		EED
		KPNA2
		SLC8A1
		PDCD5
		ATL2
		PDIA3
		ASB13
		GSS
		MANEA
		ACBD3
		TAS2R30
		SEL1L3
		ZCRB1
		KPNA3
		DSCC1
		ANLN
		TRAF5
		FAM73A
		CLN5
		SMYD3
		ZNF529
		WHSC1
		ALDH3A2
		DDB2
		TSPAN13
		ARHGEF9
		PPIL1
		MFF
		HMGN2P25
		DNAJC15
		FAM98A
		VWA5A
		SLC27A3
		KIAA1715
		BBS7
		ZNF345
		C2CD3
		GLE1
		KNTC1
		NEFH
		MFSD8
		EXOSC2
		CCNE1
		LAMTOR2
		GTF3C3
		EXOSC7
		LRRC8D
		HIST1H1E
		FOXM1
		TRUB2
		ALDH18A1
		AP3M2
		USP14
		MAOA
		ZNF280C
		MSH6
		DSTN
		HECTD2
		GYPC
		FBXO31
		ALDH2
		RFXAP
		RNF4
		CDK8
		EMC1
		QDPR
		ALG2
		PIN1
		SLC6A15
		BOP1
		POLR1E
		FRRS1
		CDK1
		CCAR1
		CCDC43
		B3GNT7
		ULK4
		SNORD67
		PTK2
		RNF217
		GPN2
		OPHN1
		COQ9
		TRAPPC9
		ADH5
		ATAD1
		NDUFA8
		UBR3
		FABP5
		DESI1
		HYOU1
		TUBB
		ZNF25
		PLXNA1
		SORT1
		KIAA0100
		YWHAQ
		PREP
		FAM98B
		SLC8B1
		PPM1K
		CRELD2
		PMM1
		IDH1-AS1
		COPS4
		SETDB1
		LCMT1
		SERPING1
		ENOSF1
		BCL2
		RPLP1
		MMP16
		KLHL41
		CAMTA1
		ADI1
		WBSCR22
		SCP2
		SLC35D2
		ASUN
		SPANXN4
		RWDD4
		C11orf73
		ABHD2
		MZT1
		TRAM1
		ZNF284
		RACGAP1
		CHFR
		THADA
		NDUFS4
		PSMD3
		NUP37
		ERLIN2
		STPG1
		COX8A
		OTUD6B
		TOMM34
		AVEN
		ZNF35
		LIMD1
		TMEM117
		PCK2
		IMMP1L
		RSRC1
		HLA-DRA
		COG1
		PRPS2
		CHST11
		SDHAP2
		FABP3P2
		ELAC2
		GSTM4
		EMC8
		CDC42BPA
		SEC23IP
		EDRF1
		CEP120
		EXOC2
		EIF3M
		SAMM50
		ZZEF1
		POMT1
		RAD18
		RANBP6
		NUCB1
		PBDC1
		LRRC8A
		LDHB
		FUCA2
		FRA10AC1
		ATR
		GNA11
		PHF7
		EBPL
		NME1-NME2
		CAPN1
		DDHD2
		BDH2
		SNX25
		UNC13B
		ANKRD18CP
		ZBED1
		KIAA0355
		USP19
		SUV39H2
		COX7A2
		ACOT7
		HIST1H2BL
		NUDT12
		ENDOG
		TMEM14C
		SEC11C
		MED27
		MAN2B1
		LIN52
		DYNC1H1
		PRDX4
		ABHD12
		TMEM33
		STX19
		ABCF2
		MFAP5
		VPS25
		CST3
		CDC6
		C12orf4
		UFL1
		KDELC1
		ASNSD1
		COX10
		DNAJA3
		GLG1
		NDUFC1
		KIF2A
		HPS4
		ARL2BP
		NOMO1
		OCRL
		FANCC
		ZCCHC9
		TTLL11
		HGH1
		GPATCH2
		TMEM11
		ZNF227
		MRPL15
		SLMO2-ATP5E
		IMMT
		CBFA2T2
		UQCRHL
		AGPS
		DRAM2
		UBE2L6
		PRRG1
		PIGP
		AGGF1
		PCCB
		MAK16
		IPO13
		UNG
		DPF2
		TMED9
		WDR12
		GSTP1
		HDHD2
		PDIA3P1
		ALDH1L2
		TCEB2P2
		FXN
		RPRD1B
		AURKA
		DCSTAMP
		NOC3L
		AHI1
		GORAB
		PIGF
		TIAM1
		RPP14
		FOCAD
		KIF14
		YIPF2
		HEATR5B
		SMC6
		MYEOV2
		MTR
		FN1
		PSMD5
		RSU1
		PPP1R37
		C17orf53
		RPL4
		LACTB2
		MAD2L1
		LOC100131496
		TMEM161B-AS1
		VAMP4
		C16orf62
		DDX24
		CAMSAP1
		BCAP29
		ACO2
		ZNF583
		TPMT
		RTCB
		LOC101928524
		PSMF1
		NFE2L2
		IL23R
		SH3PXD2A
		NT5C3B
		PRIM2
		PGM2L1
		IFITM10
		ACAD11
		ANKRD52
		KLKB1
		GAA
		ZNF805
		SLC39A12
		IFI27
		JADE1
		OPA1
		TRAF7
		PFKL
		MITD1
		MAGOHB
		PIGL
		MRPL57
		C1orf112
		DYRK4
		GOT2
		YIPF6
		RAB38
		LANCL2
		LSM3
		ALG6
		MOGS
		DUS4L
		FMN1
		STRIP1
		SSRP1
		MIR199A2
		ETFA
		BLOC1S5-TXNDC5
		SLC16A1-AS1
		CCDC6
		ZNF146
		POLRMT
		CD151
		RASSF4
		RNA5SP108
		MANF
		LY6G6E
		MTHFD1
		SLC17A9
		NENF
		SCAMP3
		MTG1
		TTC13
		SEC63
		C14orf178
		CENPJ
		DTNB
		RDX
		OR6N2
		ALDH6A1
		DNAJC9
		CTSB
		CSRP1
		MOSPD1
		ITSN1
		OAS1
		PHB2
		UMPS
		CCDC77
		TMEM241
		MRTO4
		COG4
		C12orf65
		SIRT2
		TTC3
		FANCA
		C1QBP
		GANAB
		DNAJC11
		DIXDC1
		TIMM17A
		EP400NL
		SMG8
		C1orf198
		PGAM1
		ZGRF1
		PSTK
		SEC13
		DLST
		HAGH
		VSIG1
		ANKRD26
		NCAPD3
		CPVL
		BRCC3
		CNDP2
		TRAM2
		LXN
		ARHGEF26
		MTMR12
		SCRN1
		PARK7
		DUSP14
		RER1
		COQ5
		FAM160B1
		DNAJC16
		TTC12
		MPC2
		KIF4A
		PGM1
		IFT43
		SNRPC
		RCAN1
		MEMO1
		LRBA
		NAPB
		FAM120A
		ATP5H
		SLC50A1
		LMAN2L
		SVIP
		RFNG
		NUP85
		EIF2S1
		DPP7
		OSBPL3
		POLR1A
		PIGG
		SLC39A9
		BICD1
		DGAT1
		METTL5
		HERC6
		RAD54B
		PQLC2
		ISCU
		GTF2H5
		XAF1
		GPATCH11
		BARD1
		SMCO2
		XPO4
		MCFD2
		FDX1
		HAUS4
		FUOM
		SPDL1
		KALRN
		LOC728989
		SVIL-AS1
		ATP6V0A2
		KIAA0319L
		DOPEY2
		SLC29A3
		LAMTOR5
		SDHD
		SUMF1
		SPIDR
		OPN3
		ADAMTSL4
		TAOK2
		SEPHS1
		EIF5A
		YTHDC2
		ARFGEF2
		UBE2Q2P2
		RP11-67L3.6
		C17orf80
		ZMYM6NB
		TCF19
		RMDN3
		NUP133
		GALNT2
		LGALS9B
		HPGDS
		KIAA0753
		GRPEL2
		ANO10
		VEZT
		ERMARD
		KDELR1
		NCSTN
		FPGT-TNNI3K
		ORMDL1
		ICE1
		IL18
		OXA1L
		FOXRED1
		SLC35B1
		CTSK
		TRIM35
		USP11
		DNAJC25
		MSR1
		NOL11
		AGAP4
		ZFP90
		FAM122A
		ZNF136
		USP18
		SLC30A7
		ZSCAN12
		RRAS
		CLEC4M
		LOC105379362
		DNAJC1
		ACLY
		GCNT2
		SURF4
		GLOD4
		SMS
		SCCPDH
		NUDCD2
		CDK4
		PCED1A
		CCAR2
		PRMT1
		CMKLR1
		ICT1
		TYMS
		VPRBP
		ALG9
		TMEM106C
		CLN6
		ANAPC1
		SIK2
		DMXL1
		KCNAB1
		MELK
		RBM3
		RABGGTB
		APTX
		BMS1
		GRM1
		SPATS2L
		FAM122B
		TSPYL5
		MSTO2P
		NR1D2
		FASTKD2
		EPSTI1
		ARSK
		SAYSD1
		PRKACB
		THEM4
		METTL16
		NDUFAF1
		PTPN4
		PCBD2
		NTPCR
		CSRP2BP
		SPRYD7
		SF3B2
		RCN1
		TMEM263
		PHPT1
		XPOT
		MDH2
		MAP3K6
		TPD52L1
		ERH
		SRRD
		PROS1
		CRAT
		DDIT4L
		ZWINT
		TRUB1
		PARVB
		PAK1IP1
		MORC1
		MIR219A2
		TRIM14
		ABRACL
		TBCCD1
		FAM89A
		ENPP2
		NDC80
		ZBTB41
		ZBTB7C
		LOC220729
		CDS2
		LIPT1
		AP2S1
		ALG11
		USMG5
		ZNF780B
		MME
		VAT1
		APEX1
		FAM213A
		EEF2K
		CCDC14
		MAN2C1
		FAM127A
		ENOPH1
		VPS53
		PSEN2
		CEP72
		TRMT2B
		KCTD2
		TXNDC12
		NAA15
		SGSM3
		TMEM5
		ORC5
		SUPT16H
		TMEM259
		PHYH
		DTWD2
		POP4
		KIAA1841
		OIP5
		GLCE
		ACAA2
		TMEM53
		PIGK
		FCMR
		CCNA2
		WWOX
		OTUB2
		GTSE1
		ARHGAP10
		RSPH3
		PTPN9
		MRPS18C
		ARID1B
		PLOD2
		CHIT1
		TTC27
		RPL27
		MRC1
		LOC729080
		E2F7
		WDPCP
		VPS50
		MAVS
		MFSD14B
		NUF2
		RDH11
		RCC1
		DSTNP4
		SLC25A39
		EIF3H
		KIF1B
		ZBTB4
		TSPAN31
		FBXO25
		B4GALT4
		PIGT
		MRPL37
		CHD1L
		FUT8
		FARS2
		TRMT11
		AGA
		TMEM205
		GFRA2
		ZC2HC1A
		NUFIP1
		NEK10
		FAM104A
		SNX29
		WWP1
		SNURF
		SFXN3
		FBXO7
		CFAP20
		CEP104
		STAT1
		HLA-DQA1
		ZC3H14
		PTTG1
		TMEM62
		POLR2M
		SEC61A1
		IKBKAP
		FKTN
		TWSG1
		ERGIC3
		CRTAP
		CASP8AP2
		TARBP1
		MMP12
		ANAPC10
		STYXL1
		NME4
		RPP30
		LINC00662
		TNFSF13
		STMN1
		LIX1L
		BLVRB
		UBE2T
		GTPBP2
		SLAMF6
		POGLUT1
		METAP1
		CD68
		TRIM47
		SSR4
		ZBTB24
		PLXND1
		TP53I3
		SMAP1
		SLC25A24
		MRPL22
		MRO
		ZNF215
		KLHDC1
		UCP2
		BBX
		TDP1
		C11orf57
		ATG4A
		TCTN3
		WFS1
		SLC25A30
		NDUFB3
		SLC22A5
		ECT2
		SLC38A6
		KIF23
		GLCCI1
		DEPDC1
		ATL1
		POT1
		LINC00504
		COX6A1
		USP40
		CCT7
		MYO1E
		USP38
		RASSF8-AS1
		MIPEP
		KIAA1429
		QSOX2
		CDK18
		UCHL3
		NUP35
		KDM4A
		URB2
		HACD1
		ANXA2
		VPS29
		IFT74
		HLCS
		EI24
		RWDD2B
		FH
		AAAS
		CCDC102B
		HERC1
		ABCD3
		DOCK1
		HDDC2
		VPS26B
		FAM111A
		IQGAP3
		DGCR8
		BLNK
		INPPL1
		IGHMBP2
		DIAPH3
		BUB3
		COPB2
		OR8G1
		UBR1
		GGH
		FAM3C
		CDC27
		COPS6
		MCCC1
		INTS7
		PLBD2
		EIF2AK2
		GPC4
		VAC14
		UCKL1
		SOGA1
		PAM
		SIKE1
		ZFP62
		CCL23
		PARP15
		LRRC63
		GOLGA7B
		C1S
		SLC12A7
		ZNF84
		GFPT1
		OGFRL1
		ME2
		ARHGAP32
		C12orf49
		MAN1A1
		GLO1
		WDR61
		CECR1
		TMEM102
		ERAP2
		TMED3
		PPIL3
		NUCKS1
		RPLP0
		POLR3A
		RPE
		ZNF528
		EXOC4
		TMBIM1
		ATP5A1
		ZNF44
		FCGRT
		HEATR5A
		TRMT1
		CFAP36
		PPIH
		MFSD7
		WDR70
		MRAS
		CENPE
		ZFAND1
		CCR6
		YAE1D1
		RINT1
		AAR2
		BPNT1
		CD276
		TFAM
		BRCA2
		ACADM
		PARP12
		PPP5D1
		PIGH
		CMSS1
		FLJ46906
		C6orf89
		AKR1E2
		RTN4IP1
		BBS9
		ACOT13
		ENTPD6
		VKORC1L1
		ERCC4
		SLC31A1
		MMP8
		HAUS1
		TBCEL
		SYCP2L
		PPP5C
		CTNS
		SFXN1
		COMMD1
		NDUFB7
		BLMH
		ROMO1
		FOXN3
		MIER2
		WDR33
		ACP5
		CEP290
		CYP2S1
		TBCE
		PRMT5
		AMFR
		TFB1M
		MPHOSPH10
		LCLAT1
		UQCR10
		RNF126
		PYGB
		DPM1
		DDX31
		LRP1
		AASS
		SHQ1
		ANKH
		THUMPD3
		RFT1
		APOC1P1
		POLR1B
		FTO
		SH3PXD2B
		SAMHD1
		PPP3R1
		RBM45
		USP46
		UGGT2
		PDCL
		NAGLU
		CCNJ
		SPRY1
		STIM2
		NAE1
		DCAF6
		EID1
		OXSM
		SH3YL1
		TREM2
		MMP14
		TMEM236
		MS4A4A
		RBM14
		PKD1P1
		NUPL2
		NLK
		CAPNS1
		RPS12P23
		LINC00630
		CD99L2
		PPP2R5B
		C19orf70
		ICMT
		BLVRA
		DANCR
		LINS1
		LINC01473
		GALNT6
		FAM25A
		WHAMMP1
		LOC100506282
		BTN2A2
		CYB5B
		ZC3H8
		TNPO1
		ARHGAP1
		ZNF268
		MRPL46
		MRPL13
		CMC2
		SNX5
		SOD1
		RAB6A
		LOC101927027
		TMX3
		SEC22C
		TWISTNB
		ZNF317
		SRPX2
		MTMR4
		HIST1H2AJ
		CBR3
		ANKRD36C
		SLC25A17
		RAB40AL
		GLMN
		ZSCAN21
		RPL15
		ATP5G3
		PRC1
		HIST1H4D
		FANCM
		SMAD1
		RMDN1
		PLCD1
		TRAK2
		POLDIP2
		NDUFV1
		RAB3GAP2
		GLT8D1
		RIOK2
		UFSP2
		NAAA
		STX18
		KCNA3
		BTBD1
		DCBLD1
		TARS2
		RBSN
		MUT
		FCF1
		UMAD1
		APOOL
		SMARCA4
		SEPT2
		METTL2A
		HERC2P3
		MCOLN3
		LRP8
		TGFBRAP1
		MRPL14
		FAHD2A
		TTC8
		GCOM1
		AGL
		PSMG1
		GBP1
		BBS4
		CEP55
		TMEM181
		DTYMK
		MINPP1
		MPHOSPH6
		RPL34
		WDR7
		TTL
		SFI1
		HLA-DPB1
		ATP6V0C
		TTC39B
		OBFC1
		PRPF8
		AMMECR1L
		SSB
		WDR77
		NUDT19
		OAS2
		IPCEF1
		COPG2
		IARS
		AP1B1
		TMEM50B
		RPL18A
		DEGS1
		DYNLL1
		UBOX5
		FAIM
		UBE2O
		ANKRD36
		MGST2
		TRPV4
		APOLD1
		CTPS1
		ZNF880
		SLC25A11
		TMEM251
		TMEM126A
		EHD4
		DNAJC5B
		NCKAP1L
		SYNCRIP
		TOM1L1
		PVALB
		BCAT2
		RTCA
		HDAC8
		OSBPL1A
		ZNF589
		RAB4A
		DNAAF2
		RNASEH2B
		HLA-DQA2
		NIF3L1
		RTEL1-TNFRSF6B
		APOO
		FARSA
		RFC1
		MTAP
		ARMCX1
		ABCC5
		TUBA1C
		HCFC2
		ABL1
		SNAPC5
		NSUN6
		FAM206A
		EIF4ENIF1
		FAM175B
		CMTR1
		TNFRSF21
		SRGAP1
		SLC16A4
		BMP1
		SNRNP25
		CCNE2
		MKL2
		CDC45
		AKR1B1
		SRD5A3
		MRPS31
		MTFP1
		FUT11
		XPNPEP3
		MYDGF
		MTDH
		LRRCC1
		C11orf45
		CCT3
		ZCCHC17
		RAD50
		NDUFA1
		HERC2P9
		CABIN1
		MTHFD1L
		MBTPS2
		C2
		NOP14
		TUBGCP4
		TSPYL1
		PSMD10
		GUF1
		GSPT1
		FER
		DPP9
		C2CD2L
		SSR2
		PIGY
		GUSB
		COPS3
		EHMT1
		RNPEP
		RASGRP3
		AMDHD1
		LSM8
		FBP1
		VARS
		EXTL2
		GCN1
		PI4K2B
		RBMX2
		CDK5RAP3
		MCM4
		GGCX
		FBXL17
		TCEA1
		MPP5
		ZNF585A
		CEP192
		SPA17
		CAMK4
		KANSL3
		HHLA3
		MRPS36
		TRIM28
		PJA1
		ARSD
		ARHGAP5
		POLE4
		LRSAM1
		PWP1
		MTO1
		HADHB
		GGCT
		BZW2
		DHX29
		NSMCE1
		MPV17
		HTATSF1
		TST
		SLC35D1
		POP1
		COA7
		METAP2
		IFNLR1
		STXBP4
		REPS1
		TM9SF2
		SLC29A1
		MAP3K4
		ALG8
		DCPS
		PDXDC1
		PDHX
		MINA
		ZBED4
		MTA1
		CLCN3
		LIN9
		GPAM
		UNC50
		SETD9
		RBFOX2
		C21orf33
		NUP107
		CDC37
		DDX10
		INTS2
		GRK4
		TMED10
		SRPX
		IDH3G
		LRRC8B
		SDC3
		OGFOD1
		YIF1A
		PSME2P2
		LOC728613
		PPRC1
		C12orf45
		DLGAP5
		TMEM218
		C1orf54
		CLIP4
		RABEPK
		RAD51AP1
		HAT1
		POLE
		H2AFV
		ARL2-SNX15
		THRA
		POLH
		HKR1
		TMEM87A
		CAMTA2
		PTGES2
		FILIP1L
		PDE4DIP
		NACC1
		LRRC1
		TOMM70A
		PKIA
		LINC00339
		ESCO2
		LINC00888
		ZNF625-ZNF20
		RIC8B
		SBDS
		TIPRL
		PCBD1
		GALT
		ZMYM4
		P4HA1
		MAN1B1
		DDX1
		ZNF532
		RAP2A
		PIR-FIGF
		FECH
		ATP6AP2
		TP53TG1
		ABHD10
		RNASE1
		NR2C1
		ISOC1
		NDUFB11
		HERC5
		ZDHHC21
		C16orf58
		VPS54
		MKI67
		BRMS1L
		PET117
		ASH2L
		STS
		ADAP2
		SLC1A3
		PRMT9
		DDHD1
		ZNF594
		RBM41
		TP53
		CLSPN
		MAN2B2
		RGS12
		ICA1
		RNH1
		NAV3
		PTTG3P
		MT1F
		TOMM5
		ALKBH5
		TAS2R13
		TMEM41A
		PRPSAP2
		GINM1
		GDE1
		MX1
		LRCH1
		PLGRKT
		CARNMT1
		SLC39A10
		KIF3A
		PDIA6
		ACP1
		DCXR
		CDC23
		PPA2
		MED24
		SRPR
		CXorf40B
		UPRT
		IMMP2L
		PPIP5K2
		BAG4
		ZNF32
		NCK1
		CENPP
		DYNC2LI1
		MTERF3
		LPL
		FTCDNL1
		CHURC1-FNTB
		SPIN3
		FAM53B
		MPHOSPH9
		CAT
		ICE2
		PTPRM
		MRPS15
		MIS12
		HIST1H3D
		CPOX
		EIF2B1
		GORASP2
		CD84
		MRPS21
		JMJD8
		CTNND1
		NONO
		ZNF567
		RARRES1
		LINC00467
		CPNE1
		KLHL42
		NUDCD3
		RPL37A
		PDZD11
		ELAVL1
		ALG5
		STRA13
		FAM118B
		USP5
		TANGO6
		RABL2B
		C20orf194
		EXO1
		ATP10D
		SNHG12
		PRKCH
		LZIC
		PTPMT1
		PITRM1
		CFAP97
		RASSF8
		MAF
		CIAPIN1
		TRAK1
		AGPAT5
		SLC46A3
		STAMBP
		HILPDA
		C22orf39
		PREPL
		ADAT1
		AKR1C6P
		MRPS25
		PTGR2
		KLHL20
		CCNF
		CD47
		DLC1
		SRM
		LAP3
		CRYL1
		PPIC
		NFYB
		OTULIN
		ETFB
		SEPW1
		NMT1
		MXD1
		TUBB4B
		HADHA
		IDH1
		TBRG4
		PLA2G16
		CFDP1
		TIMM50
		IMP3
		SHTN1
		SMARCAD1
		SNX12
		USO1
		VMA21
		RUFY3
		AIFM3
		ERI3
		ZHX1
		MRPL42
		LINC00998
		RPAP2
		BOLA3
		ATRNL1
		CENPK
		MIA3
		MRPL51
		TMEM135
		ARHGAP35
		NDUFB2
		DUS1L
		NUP205
		MINOS1
		ZNF789
		MARCO
		ASF1A
		TOMM40
		UBFD1
		UPF3B
		TUBGCP5
		C5orf22
		DYX1C1-CCPG1
		ELP2
		SEPT11
		RNF8
		POLD1
		SNRPB2
		PDCD1LG2
		AIG1
		COLGALT1
		POM121C
		SBF2-AS1
		VWA9
		LARP4
		SIAE
		PMS1
		ZMPSTE24
		AGBL5
		EIF3E
		SNTB1
		APEX2
		TMEM107
		RPL31
		TFCP2
		KDELR2
		POLR3F
		SNRNP200
		SCOC-AS1
		PIGU
		ZNF570
		TSTD2
		RPS25
		TMEM192
		DNM1L
		ZNF2
		RPN2
		CTSO
		RNF114
		MARS2
		SFMBT1
		TYW1
		SDF2L1
		MTIF2
		HIBADH
		C2orf47
		ZNF252P
		EXOC7
		MPRIP
		PSMA6
		DNAL1
		AP5S1
		C16orf70
		ZNF823
		C1QA
		CPT1A
		DOPEY1
		ALMS1
		LRRC57
		IDE
		SCMH1
		CERS6
		SUCLG2
		ZNF703
		SFXN4
		UBAP2
		MLH1
		HIST2H2AB
		CDKN2AIPNL
		OST4
		PHB
		R3HDM1
		PLA2G12A
		CYB5A
		TMEM247
		N4BP2L1
		WDYHV1
		HSDL2
		HAUS3
		TTLL13P
		PDE1B
		AKR1A1
		NCOA7
		KCTD3
		LIN7C
		CCP110
		WDR13
		TMEM184C
		HACD4
		COX7C
		ERRFI1
		PMP22
		APC
		HMGXB3
		SUCNR1
		C14orf2
		COMMD9
		RRP15
		GALNT1
		RSL1D1
		NARS2
		GALNS
		ANKMY2
		PSME2
		DOCK7
		TMLHE
		SNAPC3
		HIST1H1C
		FAM127B
		ABCA5
		ADM5
		FAM20C
		KIAA0101
		TSFM
		TSPAN17
		AATBC
		MTX2
		HIST1H2BH
		AKAP11
		GLB1
		DHRS4L1
		HIST1H2BO
		HLA-DRB3
		LOC728554
		CNOT11
		GSTM2
		METTL17
		MOCS2
		USP28
		ERGIC2
		NAT1
		TNPO2
		CYBRD1
		SEPT6
		PARP9
		MTCH2
		MCPH1
		BMS1P5
		MGRN1
		ME1
		PPP2R3A
		FSD1L
		PPARGC1B
		MRPL30
		HSD17B14
		FABP5P1
		NFU1
		CALM1
		ALG1
		RNF123
		TAS2R50
		KDSR
		HINT1
		C8orf33
		MCM8
		HEXA
		SETD4
		CHCHD2
		NME1
		FKBP11
		SCAP
		RHOBTB1
		ZUFSP
		RPL38
		ACOT8
		NARS
		BHLHE41
		AP2A2
		CSNK2A1
		PZP
		RFC5
		SIVA1
		HACD2
		RBM28
		MTFR1L
		TRAM1L1
		APRT
		PEBP1
		MRPS18B
		AAK1
		RPL14
		MSANTD4
		RMND1
		TMEM208
		CEBPZOS
		AMIGO2
		RALBP1
		CAAP1
		TP53RK
		POLA2
		NOL10
		DDX20
		UTP15
		MYBBP1A
		HNRNPA1L2
		ARL5A
		ERCC6L2
		PHKB
		RUFY2
		SLC16A1
		SF3B3
		RBAK
		AGPAT4-IT1
		EHHADH
		LAPTM4B
		TMEM147
		ITGB5
		NUDT21
		C4orf46
		LRRC75A-AS1
		XPO7
		LOC105372918
		TMEM37
		ARHGAP11B
		C1orf162
		RCN2
		STARD7
		SATB1
		VPS45
		TRMT5
		PPP1R7
		NDUFA5
		UQCRH
		HTRA4
		FLVCR2
		ZBTB40
		COX10-AS1
		SDHA
		NCLN
		GINS2
		LYPLAL1
		TMEM206
		SAV1
		ZNF440
		RHBDD1
		RBMS1
		PDCD6IPP2
		LETMD1
		HNRNPUL2-BSCL2
		ZNF22
		DRG2
		SLC19A2
		PSD3
		DNASE2B
		B3GNT2
		TMEM63A
		FANCG
		DCAF17
		FANCD2
		UCK2
		EIF2D
		MOB3B
		METTL1
		RPL39L
		RAP1GDS1
		WLS
		ACTR3C
		COG7
		DARS2
		PLXNA3
		CDC25A
		DPH1
		PLOD1
		MTFR1
		MMS19
		GPAA1
		TBC1D19
		C3orf14
		TEX264
		CHPT1
		CLPB
		COBLL1
		HMCES
		RPTOR
		USP30
		ARHGEF10L
		MIR4659B
		SLC30A9
		E2F8
		MAP4
		CCDC25
		ZNF416
		UGCG
		PRCP
		GPHN
		SUPV3L1
		ORC3
		FIBP
		NBAS
		RAE1
		TVP23C
		TNIK
		DHCR24
		ELP4
		VAMP8
		QARS
		ARV1
		COX5A
		WASL
		CEP70
		AIFM1
		FAN1
		WWC2
		TAF5L
		TGFB2
		ARHGAP11A
		MRPL4
		MDFIC
		MBNL2
		MAST2
		MTA2
		RPL23AP4
		SLC28A3
		ARVCF
		RAB42
		ID3
		TUBGCP3
		MRPS35
		UTP4
		UGGT1
		SEC23B
		AASDH
		IQCK
		ACOT1
		NBEAL1
		DCK
		MTM1
		RFX5
		CAPN3
		FAM127C
		TXNDC15
		HLTF
		HMGB3
		TFDP2
		SMARCC1
		AMBRA1
		GPR180
		CD4
		TRMT61B
		RAD51B
		STX18-AS1
		ZNF248
		ARL1
		DPYSL2
		SOX13
		AGAP5
		IFT46
		CDK5RAP2
		EXOC5
		FPR3
		SDHB
		TSPAN3
		AK3
		ALPK3
		CHID1
		FBXW8
		PTPDC1
		EPDR1
		SMARCD1
		KDELC2
		DERA
		NRP1
		MCRS1
		TBC1D31
		C19orf53
		RNASE6
		STRADB
		ZFP3
		DDOST
		METTL8
		MRPS14
		PHLPP2
		CAMK1
		FBXO8
		RFC3
		PRDX6
		ARHGAP17
		GPNMB
		TTF2
		CD33
		RAB3GAP1
		ILF2
		SMPD4
		DDX19B
		EXT2
		SLC25A26
		AIDA
		NOM1
		ACVRL1
		FARSB
		ASCC3
		UQCRBP1
		GPR137B
		STAM
		ZNF202
		PNPLA4
		ACYP2
		TCAF1
		STX2
		PKD2
		TIMP3
		ACACA
		ABCG1
		C7orf69
		COG6
		SARS2
		ABHD4
		SEPT10
		RPS23
		HPS6
		RPP40
		ACAT1
		SCOC
		GABPB2
		NUP93
		LNPEP
		YARS2
		ZCCHC4
		UCHL1
		FBXO22
		TSSC1
		DBNDD2
		DGKH
		ATP5I
		APOL6
		PLK1
		NDUFA11
		DAP3
		ZDHHC16
		DSTNP2
		MIS18A
		P3H1
		MDH1
		DCBLD2
		MRPL19
		NEK4
		RBBP9
		PRKAR2A
		C5orf28
		DPP4
		RPL7L1
		CEACAM8
		TEKT4P2
		FMO4
		THYN1
		HIST1H3I
		ZBTB38
		PGRMC2
		KATNAL1
		PSMC2
		APEH
		PLTP
		NDUFC2-KCTD14
		MAPKAP1
		GLRX2
		MFAP3
		MINK1
		SNX29P1
		EZH2
		ZC2HC1B
		EXOC6B
		SRI
		MRPL33
		SLC25A5
[truncated: 1,556 more rows]
