# Supplementary material for: Transcriptional profiling of lung macrophages identifies a predictive signature for inflammatory lung disease in preterm infants
Source: Commun Biol. 2020 May 22;3:259. doi: 10.1038/s42003-020-0985-2 (PMC7244484; doi:10.1038/s42003-020-0985-2)
Supplement: Supplementary file 10 — Supplemental Data 7 [file 42003_2020_985_MOESM10_ESM.xlsx]

## Sheet: Sheet1
	Reactome categories for genes with time-dependent increases in expression as identified by StepMiner (Figure 5f).
	Reactome Categories for genes with time-dependent increases in patients with none/mild BPD.
	Pathway name	Entities pValue	"-log10(P)"	Submitted entities found
	Cell Cycle, Mitotic	1.03096e-09	8.98676	NUP107;POP1;CCP110;SMC4;SMC2;CDC20;CDC23;PPP2R1B;PSMD5;PSMD3;CDC27;RCC1;AKT1;FBXO5;SKP2;BTRC;GTSE1;TMPO;CDK5RAP2;CSNK2A1;NUP210;DNAAF2;ESCO2;NUP93;DYNC1LI2;ZW10;AKAP9;PSME1;PSME2;KIF20A;TP53;POM121;NUP205;RPN2;NCAPG;CDCA8;AAAS;SKA1;NCAPH;ANAPC10;ANAPC11;DSN1;POM121C;PRKAR2B;NUP85;CEP70;CEP72;CEP192;HIST1H3H;PSMF1;HIST1H3I;HIST1H3B;CEP76;HIST1H3D;CEP78;PLK4;HIST1H4K;RCC2;PLK1;CDC7;CDC6;ZWINT;POLA1…
	Mitotic Prometaphase	2.78159e-08	7.55571	NUP107;ZWILCH;CCP110;SMC4;SMC2;CDC20;PPP1CC;TUBB6;PPP2R1B;KNTC1;CDK5RAP2;CSNK2A1;DYNC1LI2;ZW10;AKAP9;TUBGCP2;NCAPG;CDCA8;NUP160;NCAPH;SKA1;CCNB1;DSN1;NUP85;PRKAR2B;CEP70;CEP72;CEP192;CEP76;CEP78;PLK4;RCC2;PLK1;NDC80;ZWINT;TUBGCP5;CDK1;TUBGCP3;TUBGCP4;NUMA1;CETN2;TUBA1C;TUBA1B;SGOL2;HINT2;SGOL1;DBT;NUF2;SPDL1;CEP290;SEC13;NUP133;TUBB;PPP2R5B;HAUS4;HAUS3;PPP2R5D;TUBG2;TUBG1;RANGAP1;DYNLL1;SMC1A;CKA…
	Mitotic Spindle Checkpoint	8.5577e-08	7.06764	NUP107;ZWILCH;CDC20;PPP1CC;SGOL2;CDC23;SGOL1;PPP2R1B;CDC27;NUF2;KNTC1;SPDL1;SEC13;ANAPC7;NUP133;PPP2R5B;PPP2R5D;RANGAP1;DYNLL1;DYNLL2;CKAP5;DYNC1LI2;AIM1;KIF2A;ZW10;ANAPC4;ANAPC5;KIF2C;ANAPC1;ITGB3BP;DYNC1I2;MIS12;CDCA8;CENPA;SKA1;NUP160;NSL1;ANAPC10;ANAPC11;DSN1;NUP85;NUP43;BUB3;BUB1;DYNC1H1;RCC2;PLK1;NDC80;ZWINT;CENPE;CENPF;APITD1;CENPH;DLC1;CENPK;CDC16;CENPN;CENPO;CENPP;CENPQ;SPC25;NUP37;MAD2L1
	Amplification of signal from unattached kinetochores via a MAD2 inhibitory signal	5.58559e-07	6.25293	NUP107;ZWILCH;CDC20;PPP1CC;SGOL2;SGOL1;PPP2R1B;NUF2;KNTC1;SPDL1;SEC13;NUP133;PPP2R5B;PPP2R5D;RANGAP1;DYNLL1;DYNLL2;CKAP5;DYNC1LI2;AIM1;KIF2A;ZW10;KIF2C;ITGB3BP;DYNC1I2;MIS12;CDCA8;CENPA;SKA1;NUP160;NSL1;DSN1;NUP85;NUP43;BUB3;BUB1;DYNC1H1;RCC2;PLK1;NDC80;ZWINT;CENPE;CENPF;APITD1;CENPH;DLC1;CENPK;CENPN;CENPO;CENPP;CENPQ;SPC25;NUP37;MAD2L1
	Translation	6.11766e-07	6.21341	N6AMT1;RPL4;MTFMT;VARS;RPL31;RPL34;APEH;EPRS;YARS2;RPS15;NARS;EEF1B2;RPS14;RPS19;RPL18A;NARS2;RPL38;RPS13;EARS2;EIF2A;RPS7;RPS8;RPS5;MRPS18B;RPSA;MRPS18C;OXA1L;LARS2;PPA2;KARS;PPA1;RPL27;TARS2;RPL26;CARS2;DAP3;RPN2;MRPL19;MRPL17;MRPL14;MRPL15;MRPL13;GSPT1;LARS;VARS2;RPL39L;DARS;EIF2B3;ERAL1;EIF2S1;MRPL24;MRPL21;MRPL22;MRPL30;AIMP1;AIMP2;RPS25;QARS;RPL27A;SRPRB;IARS;FARSA;FARSB;AARS;RPS23;MRPS15;T…
	MHC class II antigen presentation	1.30914e-06	5.88301	AP2A1;KIF11;CTSV;AP2A2;TUBA1C;TUBB6;CTSO;TUBA1B;HINT2;CTSK;ACP2;KIFAP3;HLA-DOA;ACP1;CTSC;AP2M1;CTSB;HLA-DPA1;SEC13;TUBB;AP1B1;KIF23;DYNLL1;DYNLL2;DNM3;DYNC1LI2;KIF2A;CANX;WDFY1;KIF2C;KIF20A;HLA-DQB2;HLA-DQB1;PHLPP2;DYNC1I2;SEC23A;RAB1B;DCTN3;KLC1;HLA-DMB;RACGAP1;KIF3A;AP2S1;HLA-DQA2;HLA-DQA1;AP1M1;SEC31A;DYNC1H1;CD74;HLA-DRB4;TUBB4B;CENPE;KIF4A;DLC1;HLA-DPB1;HLA-DRA;HLA-DRB3;OSBPL1A;SEC24C;HLA-DR…
	Respiratory electron transport, ATP synthesis by chemiosmotic coupling, and heat production by uncoupling proteins.	2.09273e-06	5.67929	PIGT;NDUFA11;TACO1;COX4I1;NDUFA10;ATP5C1;ETFA;ATP5G3;ETFB;COX6A1;ATP5G2;COX7C;ATP5G1;UQCRFS1;COX8A;ACAD9;NDUFC1;SDHC;SDHD;ATP5F1;SDHA;SDHB;COX6B1;COX7A2L;NDUFS8;NDUFS6;NDUFS5;NDUFS4;TMEM126A;NDUFS1;ATP5S;NDUFB7;UQCRB;NDUFB6;NDUFB5;NDUFB11;NDUFB4;COX18;ATP5A1;NDUFB3;NDUFB2;ATP5I;UQCR11;ATP5H;UQCR10;COX5B;ATP5O;COX5A;UQCRH;ATP5L;ATP5B;ATP5E;ATP5D;UCP2;COX11;NDUFV3;CYC1;NDUFV1;NDUFA9;NDUFA8;TRAP1;SU…
	Mitochondrial translation	1.16167e-05	4.93492	MRPS15;GFM1;MTFMT;MRPS14;GFM2;MRPL39;MRPL37;MRPL35;MRPL33;MRPL4;MRPL42;MRPL3;MRPL2;MRPL40;MRPL1;TSFM;MRPS27;MRPS25;MRPS22;MRPS23;MRPS18B;MRPS21;MRPL48;MRPL45;MRPS7;MRPL46;MRPS5;MRPL44;MRPS18C;OXA1L;MRPL50;MRPL51;MRRF;DAP3;MRPS35;MRPS36;MRPS33;MRPL19;MRPS31;MRPL17;MTIF2;MRPL14;MRPS30;MRPL15;MRPL57;MRPL13;ICT1;PTCD3;ERAL1;MRPL24;MRPL21;MRPL22;MRPL30
	Cristae formation	1.25498e-05	4.90136	ATP5S;C19orf70;APOOL;MTX2;ATP5A1;DNAJC11;ATP5C1;IMMT;ATP5I;ATP5G3;ATP5H;ATP5O;ATP5G2;ATP5F1;ATP5G1;ATP5L;ATP5B;APOO;SAMM50;CHCHD3;TMEM11;MINOS1;ATP5E;ATP5D
	The citric acid (TCA) cycle and respiratory electron transport	1.7432e-05	4.75865	NDUFA11;TACO1;NDUFA10;ATP5C1;COX6A1;MPC1;MPC2;PDHX;SDHC;SDHD;SDHA;SDHB;COX6B1;COX7A2L;TMEM126A;SUCLG2;VDAC1;SUCLG1;ATP5S;UQCRB;NDUFB11;COX18;GLO1;ATP5I;ATP5H;ATP5O;UQCRH;ATP5L;ATP5B;LDHB;ATP5E;ATP5D;COX11;NDUFV3;CYC1;NDUFV1;TRAP1;SURF1;PDHA1;IDH1;IDH2;NDUFAF6;NDUFAF4;NDUFAF5;NDUFAF2;CYCS;ACO1;NDUFAF1;ACO2;PIGT;COX4I1;ETFA;ATP5G3;ETFB;ATP5G2;COX7C;ATP5G1;NNT;ME1;UQCRFS1;ME3;ME2;DLAT;IDH3A;COX8A;AC…
	Reactome Categories for genes with time-dependent increases in patients with severe BPD.
	Pathway name	Entities pValue	"-log10(P)"	Submitted entities found
	NR1H3 & NR1H2 regulate gene expression linked to cholesterol transport and efflux	7.62015e-06	5.11804	ABCA1;APOC1;NR1H3
	Circadian Clock	0.00475832	2.32255	NOCT;RORA;NPAS2
	Chemokine receptors bind chemokines	0.0105365	1.9773	CCL13;PPBP;CXCL5
	Signaling by Nuclear Receptors	0.0125546	1.9012	ABCA1;APOC1;AKR1C3;NR1H3;GNG12;USF2;ELK1
	Synthesis of bile acids and bile salts via 27-hydroxycholesterol	0.0143534	1.84304	AKR1C3;AKR1C2;AKR1C4
	PPARA activates gene expression	0.0154706	1.81049	ABCA1;NFYA;NR1H3;RORA;NPAS2
	Plasma lipoprotein assembly, remodeling, and clearance	0.0157332	1.80318	ABCA1;APOC1;HDLBP;NR1H3;PCSK5
	G alpha (i) signalling events	0.0221217	1.65518	CCL13;AKR1C3;ADCY3;PPBP;AKR1C4;GNG12;SLC39A14;CXCL5;RBP4;PLCB3;NCS1;APLNR;PDE4A;LRP12
	MET activates RAS signaling	0.0237358	1.6246	RANBP10;MUC20
