# Supplementary material for: Transcriptional profiling of lung macrophages identifies a predictive signature for inflammatory lung disease in preterm infants
Source: Commun Biol. 2020 May 22;3:259. doi: 10.1038/s42003-020-0985-2 (PMC7244484; doi:10.1038/s42003-020-0985-2)
Supplement: Supplementary file 11 — Supplemental Data 8 [file 42003_2020_985_MOESM11_ESM.txt]

Real Time PCR data plotted in Figure 1d.
	Expression represented as "2-DCT" compared to GAPDH.
	CCL3			CCL20
BPD:	No	Yes		No	Yes
	0.2661	3.4578		0.0060	0.2350
	1.2138	5.8015		0.0181	0.2344
	2.3221	22.6795		0.0303	2.9599
	0.1691	10.8775		0.1929	1.0254
	0.8074	12.9448		0.0090	0.5213
	4.4212	46.2975		0.0357	2.0167
	0.2697	3.7366		0.1303	0.0356
	1.6113	2.1070		0.0303	0.1188
	0.3838	9.6187		0.2709	0.0468
